# Supplementary material for: Ana1/CEP295 is an essential player in the centrosome maintenance program regulated by Polo kinase and the PCM
Source: EMBO Rep. 2024 Jan 10;25(1):11. doi: 10.1038/s44319-023-00020-6 (PMC10897187; doi:10.1038/s44319-023-00020-6)
Supplement: Supplementary file 6 — Source Data Fig. 2 [file 44319_2023_20_MOESM6_ESM.zip › Fig_2.xlsx]

## Sheet: ALL REPLICATES
	REPLICATE 1						REPLICATE 2						REPLICATE 3						REPLICATE 4
CONDITION	CONTROL			DEGRON			CONTROL			DEGRON			CONTROL			DEGRON			CONTROL			DEGRON
MARKER	ANA1-GFP			ANA1-GFP			ANA1-GFP			ANA1-GFP			ANA1-GFP			ANA1-GFP			ANA1-GFP			ANA1-GFP
	Egg Chamber	Intensity		Egg Chamber	Intensity		Egg Chamber	Intensity		Egg Chamber	Intensity		Egg Chamber	Intensity		Egg Chamber	Intensity		Egg Chamber	Intensity		Egg Chamber	Intensity
	1	6.40246e+06		1	858786		1	4.83451e+06		1	1.52563e+06		1	1.63337e+07		1	3.15058e+06		1	1.28383e+07		1	3.1479e+06
	2	7.62731e+06		2	1.59519e+06		2	1.2591e+07		2	1.1263e+06		2	5.76588e+06		2	5.47829e+06		2	2.13863e+07		2	2.55874e+06
	3	8.84755e+06		3	1.90104e+06		3	1.07692e+07		3	2.64034e+06		3	1.0368e+07		3	3.36417e+06		3	2.188e+07		3	2.81151e+06
	4	8.90324e+06		4	2.04955e+06		4	1.78547e+07		4	2.16073e+06		4	1.08184e+07		4	2.7523e+06		4	1.63913e+07		4	3.38806e+06
	5	9.99565e+06		5	2.21132e+06		5	1.1095e+07		5	2.55323e+06		5	7.75859e+06		5	2.38391e+06		5	1.54123e+07		5	1.47803e+06
	6	1.25226e+07		6	2.3054e+06		6	1.30653e+07		6	1.93294e+06		6	4.85205e+06		6	3.01535e+06		6	1.87024e+07		6	2.7181e+06
	7	1.54216e+07		7	2.97614e+06		7	9.60825e+06		7	1.37966e+06		7	4.89967e+06		7	2.22807e+06		7	1.57484e+07		7	1.78237e+06
	8	1.66114e+07		8	4.44489e+06		8	1.28659e+07		8	1.44434e+06		8	1.00666e+07		8	2.66191e+06		8	1.69203e+07		8	2.70323e+06
	9	1.7105e+07		9	2.06562e+06		9	1.23748e+07		9	1.48077e+06		9	1.42188e+07		9	1.07784e+06		9	1.65546e+07		9	1.54128e+06
	10	1.72967e+07					10	1.37338e+07								10	821394		10	1.40394e+07		10	4.30344e+06
	11	2.03824e+07														11	3.69907e+06		11	1.83163e+07
																12	1.24702e+06
																13	2.53536e+06
	REPLICATE 1						REPLICATE 2						REPLICATE 3
CONDITION	CONTROL			DEGRON			CONTROL			DEGRON			CONTROL			DEGRON
MARKER	CP110			CP110			CP110			CP110			CP110			CP110
	Egg Chamber	Intensity		Egg Chamber	Intensity		Egg Chamber	Intensity		Egg Chamber	Intensity		Egg Chamber	Intensity		Egg Chamber	Intensity
	1	1.44537e+07		1	2.13582e+06		1	8.14018e+06		1	1.77445e+06		1	4.97483e+06		1	2.05941e+06
	2	1.67402e+07		2	1.11073e+07		2	1.88854e+07		2	2.16959e+06		2	1.67789e+06		2	1.4628e+06
	3	3.0997e+07		3	1.65025e+07		3	2.10621e+07		3	7.42764e+06		3	5.80765e+06		3	1.96642e+06
	4	2.53284e+07		4	1.77754e+07		4	2.13305e+07		4	4.14903e+06		4	2.58819e+06		4	1.45202e+06
	5	1.88202e+07		5	3.12194e+06		5	2.55288e+07		5	3.681e+06		5	2.82793e+06		5	1.6844e+06
	6	2.87964e+07		6	2.28893e+07		6	1.54821e+07		6	7.62056e+06		6	2.34116e+06		6	2.34101e+06
	7	1.06983e+07		7	2.39151e+07		7	3.26372e+07		7	5.11108e+06		7	6.8341e+06		7	1.24618e+06
	8	1.4554e+07		8	9.10441e+06		8	2.84267e+07		8	5.6529e+06		8	3.87242e+06		8	1.09706e+06
	9	2.51171e+07		9	1.35228e+07		9	2.11366e+07		9	5.23431e+06		9	4.41418e+06		9	318155
	10	4.21246e+07					10	2.96824e+07								10	798684
	11	1.77134e+07														11	1.88469e+06
																12	716575
																13	848134
	REPLICATE 1						REPLICATE 2						REPLICATE 3
CONDITION	CONTROL			DEGRON			CONTROL			DEGRON			CONTROL			DEGRON
MARKER	Gamma-tubulin			Gamma-tubulin			Gamma-tubulin			Gamma-tubulin			Gamma-tubulin			Gamma-tubulin
	Egg Chamber	Intensity		Egg Chamber	Intensity		Egg Chamber	Intensity		Egg Chamber	Intensity		Egg Chamber	Intensity		Egg Chamber	Intensity
	1	1.8271e+07		1	1.21469e+07		1	3.67288e+07		1	1.60251e+07		1	7.01133e+07		1	3.62115e+07
	2	2.6006e+07		2	1.34402e+07		2	9.63068e+06		2	7.20839e+06		2	9.50747e+07		2	1.83161e+07
	3	2.88192e+07		3	1.76675e+07		3	2.68281e+07		3	1.10025e+07		3	6.61496e+07		3	2.3434e+07
	4	3.09436e+07		4	1.97112e+07		4	1.5703e+07		4	9.58332e+06		4	1.24943e+08		4	2.00912e+07
	5	3.21112e+07		5	2.1289e+07		5	1.14614e+07		5	7.74041e+06		5	4.76939e+07		5	1.38485e+07
	6	3.6435e+07		6	2.2381e+07		6	7.43215e+06		6	4.03436e+06		6	4.70223e+07		6	3.00683e+07
	7	3.96991e+07		7	2.33996e+07		7	1.10977e+07		7	7.05217e+06		7	6.40874e+07		7	1.13553e+07
	8	4.03428e+07		8	3.80059e+07		8	1.34004e+07		8	1.20134e+07		8	5.19599e+07		8	3.49692e+07
	9	4.08883e+07					9	1.97162e+07		9	1.20345e+06		9	5.25934e+07		9	1.24803e+07
	10	5.08748e+07								10	2.19031e+06		10	3.66454e+07		10	2.73317e+07
										11	1.03215e+07		11	5.67795e+07
										12	2.00338e+06
										13	4.84465e+06
	REPLICATE 1						REPLICATE 2						REPLICATE 3
CONDITION	CONTROL			DEGRON			CONTROL			DEGRON			CONTROL			DEGRON
MARKER	D-PLP			D-PLP			D-PLP			D-PLP			D-PLP			D-PLP
	Egg Chamber	Intensity		Egg Chamber	Intensity		Egg Chamber	Intensity		Egg Chamber	Intensity		Egg Chamber	Intensity		Egg Chamber	Intensity
	1	5.84262e+06		1	1.74095e+06		1	7.98584e+06		1	4.93551e+06		1	1.09529e+07		1	6.99323e+06
	2	6.70366e+06		2	3.42374e+06		2	1.28528e+07		2	3.47493e+06		2	1.52152e+07		2	4.00192e+06
	3	9.74435e+06		3	3.76315e+06		3	1.33453e+07		3	1.19816e+07		3	1.20402e+07		3	4.74923e+06
	4	8.22041e+06		4	6.30115e+06		4	1.177e+07		4	8.05648e+06		4	1.83714e+07		4	5.49882e+06
	5	1.03977e+07		5	2.74078e+06		5	2.10137e+07		5	3.79012e+06		5	7.78536e+06		5	2.31739e+06
	6	1.05294e+07		6	5.81376e+06		6	1.23605e+07		6	5.33378e+06		6	1.0051e+07		6	6.30211e+06
	7	1.10361e+07		7	7.24706e+06		7	1.79654e+07		7	2.60661e+06		7	1.19291e+07		7	3.39859e+06
	8	8.88648e+06		8	6.29938e+06		8	1.67808e+07		8	2.89985e+06		8	1.12663e+07		8	5.85038e+06
	9	1.5994e+07		9	4.84626e+06		9	1.72047e+07		9	4.42931e+06		9	1.58769e+07		9	2.6868e+06
	10	1.94346e+07					10	1.78386e+07					10	1.00586e+07		10	5.98745e+06
	11	1.38615e+07											11	1.65784e+07

## Sheet: STATISTICS
	STATISTICS:	Regression of the loig-transformed intensitiey values of each condition using na interceptper block/replicate to control for block variability (Materials and Methods)
	Marker	Condition 1	n	Vs	Condition 2	n	Significant?	Summary	Adjusted P Value
	ANA1-GFP	CONTROL	41		DEGRON	41	YES	****	6.2039332814516075e-31
	CP110	CONTROL	30		DEGRON	31	YES	****	3.7807045124588373e-10
	Gamma-tubulin	CONTROL	30		DEGRON	31	YES	****	1.7670901794434297e-08
	D-PLP	CONTROL	32		DEGRON	28	YES	****	1.1485030637674942e-14
