# Supplementary material for: Ana1/CEP295 is an essential player in the centrosome maintenance program regulated by Polo kinase and the PCM
Source: EMBO Rep. 2024 Jan 10;25(1):11. doi: 10.1038/s44319-023-00020-6 (PMC10897187; doi:10.1038/s44319-023-00020-6)
Supplement: Supplementary file 7 — Source Data Fig. 3 [file 44319_2023_20_MOESM7_ESM.zip › Fig_3.xlsx]

## Sheet: REPLICATE 1
Counts															Analysis
RNAi Treat	mCherry			ALLPCM			ALLPCM			ALLPCM + Ana1			ALLPCM + Ana1				mcherry dsRNA + GFP-PACT
transfection	GFP-PACT			GFPPACT			GFP-Polo-PACT			GFP-PACT			GFP-Polo-PACT				total count			percentages
		Bld10			Bld10			Bld10			Bld10			Bld10				# of Cells			% of Cells
	image	# particles		Image	# particles		Image	# particles		Image	# Particles		Image	# Particles				Bld10			Bld10
	1	5		1	1		1	1		1	0		1	0			# of cells 0	14		% of cells 0-1	25
	2	3		2	1		2	0		2	0		2	1			# of cells 1	13		% of cells 2-4	47.2222
	3	4		3	2		3	2		3	2		3	2			# of cells 2-4	51		%of cells >4	27.7778
	4	6		4	2		4	2		4	0		4	0			# of cells >4	30
	5	3		5	0		5	3		5	0		5	1			Total cells	108			100
	6	0		6	1		6	1		6	1		6	3
	7	6		7	2		7	2		7	0		7	1			ALLPCM dsRNA + mCherry dsRNA + GFP-PACT
	8	5		8	0		8	1		8	5		8	0			total count			percentages
	9	0		9	2		9	1		9	0		9	0				Bld10			Bld10
	10	1		10	0		10	1		10	1		10	1			# of cells 0	45		% of cells 0-1	72.7273
	11	2		11	2		11	4		11	2		11	2			# of cells 1	35		% of cells 2-4	25.4545
	12	2		12	0		12	0		12	0		12	1			# of cells 2-4	28		%of cells >4	1.81818
	13	2		13	0		13	3		13	1		13	0			# of cells >4	2
	14	2		14	4		14	1		14	1		14	0			Total cells	110			100
	15	4		15	3		15	4		15	0		15	0
	16	10		16	4		16	0		16	2		16	1			ALLPCM + mCherry dsRNA+ GFP-Polo-PACT
	17	13		17	1		17	0		17	1		17	0			total count			percentages
	18	1		18	1		18	2		18	1		18	0				Bld10			Bld10
	19	1		19	2		19	4		19	0		19	2			# of cells 0	25		% of cells 0-1	54.4643
	20	8		20	2		20	5		20	1		20	0			# of cells 1	36		% of cells 2-4	40.1786
	21	1		21	2		21	1		21	0		21	2			# of cells 2-4	45		%of cells >4	5.35714
	22	4		22	4		22	1		22	2		22	0			# of cells >4	6
	23	4		23	1		23	1		23	0		23	0			Total cells	112			100
	24	4		24	6		24	2		24	0		24	2
	25	4		25	2		25	2		25	0		25	1			ALLPCM + Ana1 dsRNA + GFP-PACT
	26	3		26	3		26	0		26	0		26	0			total count			percentages
	27	4		27	2		27	3		27	0		27	0				Bld10			Bld10
	28	0		28	0		28	2		28	2		28	1			# of cells 0	58		% of cells 0-1	76.8595
	29	0		29	3		29	1		29	0		29	1			# of cells 1	35		% of cells 2-4	19.8347
	30	3		30	6		30	2		30	1		30	1			# of cells 2-4	24		%of cells >4	3.30579
	31	0		31	0		31	3		31	1		31	0			# of cells >4	4
	32	6		32	2		32	2		32	3		32	0			Total cells	121			100
	33	5		33	0		33	1		33	1		33	2
	34	4		34	0		34	0		34	0		34	0			ALLPCM + Ana1 dsRNA + GFP-Polo-PACT
	35	0		35	1		35	4		35	3		35	0			total count			percentages
	36	1		36	1		36	1		36	0		36	1				Bld10			Bld10
	37	5		37	0		37	0		37	9		37	0			# of cells 0	51		% of cells 0-1	78.0488
	38	2		38	3		38	4		38	0		38	3			# of cells 1	45		% of cells 2-4	21.9512
	39	4		39	3		39	2		39	2		39	3			# of cells 2-4	27		%of cells >4	0
	40	9		40	1		40	2		40	0		40	2			# of cells >4	0
	41	2		41	2		41	2		41	0		41	0			Total cells	123			100
	42	3		42	4		42	2		42	0		42	1
	43	9		43	0		43	0		43	0		43	3
	44	3		44	2		44	0		44	1		44	0
	45	8		45	0		45	1		45	1		45	1
	46	2		46	0		46	0		46	1		46	2
	47	6		47	0		47	2		47	0		47	0
	48	3		48	1		48	1		48	0		48	2
	49	7		49	2		49	1		49	2		49	1
	50	2		50	0		50	0		50	0		50	0
	51	25		51	1		51	3		51	0		51	0
	52	4		52	1		52	2		52	0		52	0
	53	1		53	0		53	0		53	0		53	0
	54	2		54	0		54	5		54	0		54	1
	55	2		55	0		55	1		55	0		55	1
	56	0		56	1		56	2		56	1		56	1
	57	4		57	0		57	1		57	3		57	1
	58	7		58	0		58	2		58	2		58	1
	59	0		59	4		59	2		59	1		59	0
	60	3		60	0		60	1		60	0		60	0
	61	1		61	1		61	1		61	0		61	2
	62	3		62	1		62	2		62	0		62	4
	63	7		63	1		63	0		63	1		63	1
	64	5		64	1		64	3		64	1		64	2
	65	1		65	0		65	1		65	1		65	1
	66	6		66	0		66	3		66	1		66	2
	67	1		67	2		67	0		67	0		67	0
	68	3		68	1		68	2		68	2		68	1
	69	4		69	1		69	0		69	2		69	0
	70	9		70	0		70	2		70	1		70	1
	71	0		71	0		71	4		71	1		71	1
	72	0		72	4		72	2		72	0		72	1
	73	1		73	1		73	1		73	0		73	0
	74	2		74	3		74	3		74	0		74	2
	75	0		75	0		75	2		75	0		75	1
	76	14		76	0		76	1		76	0		76	3
	77	4		77	1		77	1		77	1		77	0
	78	1		78	0		78	0		78	0		78	0
	79	4		79	0		79	2		79	0		79	0
	80	4		80	0		80	0		80	2		80	1
	81	4		81	0		81	0		81	1		81	1
	82	5		82	0		82	3		82	0		82	0
	83	5		83	0		83	2		83	0		83	3
	84	5		84	0		84	7		84	0		84	0
	85	6		85	0		85	1		85	1		85	1
	86	2		86	0		86	0		86	1		86	3
	87	0		87	0		87	0		87	0		87	0
	88	4		88	1		88	3		88	0		88	1
	89	0		89	0		89	0		89	0		89	1
	90	4		90	0		90	1		90	0		90	2
	91	5		91	0		91	1		91	2		91	1
	92	0		92	1		92	7		92	1		92	1
	93	2		93	1		93	4		93	0		93	0
	94	6		94	0		94	1		94	0		94	0
	95	4		95	1		95	0		95	4		95	1
	96	24		96	1		96	1		96	0		96	1
	97	3		97	0		97	1		97	2		97	0
	98	1		98	1		98	1		98	1		98	1
	99	3		99	1		99	2		99	0		99	0
	100	1		100	1		100	0		100	0		100	2
	101	2		101	3		101	0		101	3		101	1
	102	2		102	1		102	1		102	1		102	3
	103	6		103	1		103	5		103	3		103	1
	104	4		104	1		104	1		104	5		104	0
	105	2		105	0		105	4		105	2		105	0
	106	2		106	1		106	1		106	0		106	1
	107	3		107	1		107	0		107	1		107	1
	108	2		108	0		108	1		108	1		108	0
				109	1		109	5		109	2		109	1
				110	0		110	1		110	1		110	1
							111	2		111	2		111	2
							112	1		112	0		112	0
										113	1		113	1
										114	3		114	3
										115	0		115	0
										116	1		116	0
										117	1		117	0
										118	2		118	0
										119	5		119	1
										120	0		120	4
										121	1		121	1
													122	0
													123	0

## Sheet: REPLICATE 2
Counts															Analysis
RNAi Treat	mCherry			ALLPCM			ALLPCM			ALLPCM + Ana1			ALLPCM + Ana1			mcherry dsRNA + GFP-PACT
transfection	GFP-PACT			GFPPACT			GFP-Polo-PACT			GFP-PACT			GFP-Polo-PACT			total count			percentages
		Bld10			Bld10			Bld10			Bld10			Bld10			Bld10			Bld10
	image	# particles		Image	# particles		Image	# particles		Image	# Particles		Image	# Particles		# of cells 0	10		% of cells 0-1	21.3675
	1	2		1	0		1	1		1	0		1	3		# of cells 1	15		% of cells 2-4	61.5385
	2	4		2	0		2	3		2	0		2	1		# of cells 2-4	72		%of cells >4	17.094
	3	0		3	0		3	1		3	0		3	3		# of cells >4	20
	4	10		4	0		4	0		4	0		4	1		Total cells	117			100
	5	3		5	0		5	0		5	0		5	1
	6	0		6	3		6	3		6	1		6	1		ALLPCM dsRNA + mCherry dsRNA + GFP-PACT
	7	8		7	1		7	0		7	1		7	1		total count			percentages
	8	13		8	2		8	1		8	0		8	0			Bld10			Bld10
	9	4		9	2		9	0		9	0		9	1		# of cells 0	38		% of cells 0-1	68.2692
	10	3		10	1		10	1		10	1		10	0		# of cells 1	33		% of cells 2-4	29.8077
	11	6		11	2		11	2		11	1		11	0		# of cells 2-4	31		%of cells >4	1.92308
	12	1		12	0		12	1		12	1		12	3		# of cells >4	2
	13	1		13	4		13	3		13	1		13	1		Total cells	104			100
	14	2		14	0		14	6		14	1		14	0
	15	2		15	1		15	0		15	1		15	0		ALLPCM + mCherry dsRNA+ GFP-Polo-PACT
	16	2		16	4		16	1		16	0		16	1		total count			percentages
	17	2		17	1		17	0		17	1		17	0			Bld10			Bld10
	18	7		18	0		18	3		18	0		18	0		# of cells 0	36		% of cells 0-1	53.4483
	19	3		19	0		19	1		19	0		19	1		# of cells 1	26		% of cells 2-4	39.6552
	20	2		20	1		20	3		20	1		20	1		# of cells 2-4	46		%of cells >4	6.89655
	21	1		21	1		21	4		21	0		21	2		# of cells >4	8
	22	3		22	3		22	3		22	0		22	1		Total cells	116			100
	23	3		23	0		23	3		23	1		23	0
	24	4		24	1		24	1		24	2		24	1		ALLPCM + Ana1 dsRNA + GFP-PACT
	25	4		25	2		25	4		25	0		25	1		total count			percentages
	26	1		26	0		26	2		26	1		26	3			Bld10			Bld10
	27	0		27	0		27	1		27	1		27	2		# of cells 0	41		% of cells 0-1	79.0909
	28	3		28	0		28	5		28	0		28	1		# of cells 1	46		% of cells 2-4	18.1818
	29	4		29	1		29	1		29	0		29	1		# of cells 2-4	20		%of cells >4	2.72727
	30	0		30	1		30	1		30	0		30	1		# of cells >4	3
	31	0		31	3		31	4		31	0		31	2		Total cells	110			100
	32	2		32	1		32	7		32	0		32	1
	33	1		33	0		33	0		33	1		33	2		ALLPCM + Ana1 dsRNA + GFP-Polo-PACT
	34	0		34	1		34	1		34	0		34	0		total count			percentages
	35	2		35	1		35	0		35	2		35	0			Bld10			Bld10
	36	3		36	1		36	2		36	0		36	2		# of cells 0	51		% of cells 0-1	75
	37	3		37	4		37	0		37	1		37	1		# of cells 1	51		% of cells 2-4	22.7941
	38	1		38	1		38	0		38	1		38	1		# of cells 2-4	31		%of cells >4	2.20588
	39	4		39	3		39	2		39	1		39	4		# of cells >4	3
	40	2		40	0		40	0		40	3		40	0		Total cells	136			100
	41	0		41	1		41	0		41	2		41	0
	42	7		42	2		42	2		42	5		42	1
	43	6		43	1		43	3		43	0		43	0
	44	3		44	1		44	3		44	1		44	0
	45	0		45	1		45	0		45	1		45	0
	46	3		46	5		46	8		46	1		46	0
	47	2		47	0		47	0		47	2		47	1
	48	2		48	1		48	1		48	2		48	1
	49	7		49	5		49	5		49	0		49	0
	50	1		50	0		50	1		50	0		50	0
	51	2		51	4		51	5		51	5		51	1
	52	2		52	3		52	3		52	2		52	2
	53	2		53	0		53	2		53	0		53	0
	54	4		54	2		54	3		54	0		54	0
	55	2		55	1		55	2		55	0		55	2
	56	3		56	3		56	2		56	0		56	2
	57	2		57	3		57	1		57	1		57	1
	58	1		58	1		58	1		58	0		58	0
	59	2		59	0		59	0		59	1		59	2
	60	2		60	1		60	1		60	1		60	0
	61	2		61	1		61	3		61	2		61	0
	62	2		62	0		62	1		62	2		62	0
	63	2		63	1		63	0		63	1		63	0
	64	10		64	1		64	2		64	1		64	1
	65	3		65	1		65	0		65	4		65	1
	66	4		66	0		66	0		66	5		66	1
	67	4		67	0		67	3		67	1		67	1
	68	1		68	1		68	4		68	3		68	2
	69	13		69	4		69	0		69	1		69	1
	70	3		70	0		70	3		70	1		70	1
	71	2		71	1		71	0		71	2		71	0
	72	1		72	1		72	0		72	0		72	3
	73	2		73	3		73	2		73	1		73	2
	74	2		74	0		74	4		74	2		74	0
	75	3		75	3		75	2		75	1		75	0
	76	2		76	2		76	0		76	0		76	0
	77	7		77	2		77	4		77	1		77	1
	78	1		78	2		78	1		78	1		78	1
	79	1		79	4		79	2		79	1		79	1
	80	3		80	0		80	2		80	0		80	7
	81	2		81	0		81	0		81	0		81	2
	82	6		82	0		82	0		82	1		82	0
	83	3		83	0		83	3		83	2		83	0
	84	4		84	0		84	0		84	2		84	0
	85	10		85	0		85	3		85	4		85	1
	86	2		86	0		86	4		86	1		86	1
	87	2		87	0		87	1		87	1		87	0
	88	4		88	1		88	1		88	1		88	3
	89	0		89	3		89	1		89	0		89	4
	90	0		90	0		90	4		90	1		90	0
	91	3		91	2		91	1		91	0		91	0
	92	1		92	1		92	0		92	1		92	0
	93	4		93	0		93	2		93	3		93	0
	94	2		94	3		94	0		94	2		94	1
	95	4		95	1		95	0		95	0		95	0
	96	2		96	0		96	0		96	1		96	0
	97	4		97	3		97	3		97	3		97	2
	98	3		98	4		98	2		98	1		98	3
	99	4		99	0		99	0		99	0		99	1
	100	12		100	2		100	2		100	0		100	6
	101	5		101	3		101	0		101	0		101	0
	102	2		102	1		102	0		102	1		102	1
	103	1		103	0		103	0		103	0		103	3
	104	2		104	0		104	2		104	0		104	0
	105	3					105	1		105	1		105	3
	106	6					106	1		106	3		106	0
	107	7					107	8		107	1		107	3
	108	3					108	2		108	1		108	0
	109	3					109	0		109	1		109	1
	110	7					110	0		110	0		110	1
	111	4					111	2					111	0
	112	2					112	3					112	0
	113	3					113	0					113	1
	114	6					114	2					114	2
	115	2					115	1					115	0
	116	7					116	11					116	1
	117	1											117	4
													118	2
													119	1
													120	2
													121	8
													122	0
													123	1
													124	0
													125	1
													126	1
													127	1
													128	0
													129	1
													130	2
													131	1
													132	2
													133	1
													134	0
													135	1
													136	0

## Sheet: REPLICATE 3
Counts														Analysis
RNAi Treat	mCherry			ALLPCM			ALLPCM			ALLPCM + Ana1			ALLPCM + Ana1			mcherry dsRNA + GFP-PACT
transfection	GFP-PACT			GFPPACT			GFP-Polo-PACT			GFP-PACT			GFP-Polo-PACT			total count			percentages
		Bld10			Bld10			Bld10			Bld10			Bld10			Bld10			Bld10
	image	# particles		Image	# particles		Image	# particles		Image	# Particles		Image	# Particles		# of cells 0	23		% of cells 0-1	31.405
	1	2		1	1		1	2		1	1		1	1		# of cells 1	15		% of cells 2-4	54.5455
	2	0		2	3		2	2		2	0		2	0		# of cells 2-4	66		%of cells >4	14.0496
	3	4		3	1		3	1		3	0		3	0		# of cells >4	17
	4	2		4	0		4	3		4	0		4	1		Total cells	121			100
	5	5		5	2		5	2		5	1		5	0
	6	4		6	0		6	4		6	2		6	0		ALLPCM dsRNA + mCherry dsRNA + GFP-PACT
	7	2		7	0		7	0		7	1		7	0		total count			percentages
	8	0		8	1		8	2		8	0		8	0			Bld10			Bld10
	9	0		9	4		9	0		9	4		9	2		# of cells 0	48		% of cells 0-1	63.3333
	10	2		10	0		10	3		10	2		10	1		# of cells 1	28		% of cells 2-4	35
	11	0		11	0		11	0		11	1		11	2		# of cells 2-4	42		%of cells >4	1.66667
	12	8		12	2		12	4		12	0		12	2		# of cells >4	2
	13	3		13	4		13	2		13	0		13	3		Total cells	120			100
	14	6		14	0		14	2		14	0		14	1
	15	3		15	2		15	1		15	0		15	0		ALLPCM + mCherry dsRNA+ GFP-Polo-PACT
	16	2		16	3		16	1		16	1		16	1		total count			percentages
	17	2		17	0		17	4		17	1		17	0			Bld10			Bld10
	18	0		18	1		18	0		18	0		18	1		# of cells 0	42		% of cells 0-1	51.4925
	19	2		19	0		19	2		19	0		19	1		# of cells 1	27		% of cells 2-4	47.0149
	20	2		20	0		20	1		20	0		20	0		# of cells 2-4	63		%of cells >4	1.49254
	21	2		21	1		21	1		21	0		21	3		# of cells >4	2
	22	4		22	0		22	0		22	0		22	0		Total cells	134			100
	23	11		23	1		23	2		23	1		23	4
	24	3		24	1		24	2		24	0		24	1		ALLPCM + Ana1 dsRNA + GFP-PACT
	25	4		25	4		25	1		25	1		25	0		total count			percentages
	26	0		26	2		26	0		26	1		26	0			Bld10			Bld10
	27	5		27	0		27	3		27	0		27	0		# of cells 0	69		% of cells 0-1	79.7297
	28	2		28	1		28	0		28	0		28	0		# of cells 1	49		% of cells 2-4	19.5946
	29	3		29	3		29	2		29	1		29	0		# of cells 2-4	29		%of cells >4	0.675676
	30	2		30	0		30	4		30	0		30	2		# of cells >4	1
	31	1		31	0		31	2		31	0		31	1		Total cells	148			100
	32	2		32	1		32	1		32	0		32	0
	33	3		33	1		33	3		33	3		33	1		ALLPCM + Ana1 dsRNA + GFP-Polo-PACT
	34	2		34	2		34	0		34	1		34	1		total count			percentages
	35	1		35	3		35	3		35	2		35	1			Bld10			Bld10
	36	5		36	4		36	3		36	0		36	2		# of cells 0	71		% of cells 0-1	75.7962
	37	3		37	0		37	0		37	0		37	4		# of cells 1	48		% of cells 2-4	22.9299
	38	2		38	0		38	3		38	1		38	0		# of cells 2-4	36		%of cells >4	1.27389
	39	2		39	0		39	3		39	0		39	1		# of cells >4	2
	40	0		40	1		40	4		40	1		40	2		Total cells	157			100
	41	2		41	4		41	0		41	2		41	3
	42	0		42	2		42	2		42	0		42	1
	43	4		43	0		43	2		43	3		43	0
	44	6		44	0		44	0		44	3		44	1
	45	1		45	3		45	0		45	2		45	0
	46	2		46	0		46	0		46	1		46	1
	47	4		47	1		47	3		47	1		47	1
	48	1		48	0		48	0		48	0		48	0
	49	0		49	0		49	3		49	0		49	3
	50	0		50	3		50	0		50	3		50	0
	51	2		51	0		51	0		51	0		51	0
	52	3		52	0		52	5		52	2		52	0
	53	2		53	1		53	1		53	6		53	1
	54	0		54	2		54	2		54	0		54	0
	55	1		55	3		55	3		55	1		55	1
	56	2		56	0		56	2		56	1		56	3
	57	2		57	1		57	0		57	1		57	1
	58	0		58	3		58	1		58	0		58	3
	59	4		59	3		59	1		59	1		59	0
	60	0		60	2		60	2		60	3		60	4
	61	2		61	1		61	1		61	0		61	1
	62	2		62	1		62	0		62	1		62	1
	63	5		63	1		63	0		63	2		63	0
	64	3		64	2		64	1		64	1		64	3
	65	9		65	2		65	3		65	0		65	0
	66	1		66	2		66	0		66	2		66	1
	67	0		67	1		67	0		67	0		67	1
	68	0		68	0		68	2		68	0		68	3
	69	1		69	3		69	4		69	0		69	1
	70	8		70	3		70	0		70	0		70	1
	71	0		71	0		71	0		71	1		71	4
	72	2		72	0		72	1		72	0		72	0
	73	0		73	3		73	4		73	3		73	0
	74	0		74	1		74	2		74	1		74	1
	75	2		75	0		75	0		75	0		75	0
	76	2		76	0		76	4		76	0		76	3
	77	1		77	0		77	1		77	0		77	5
	78	4		78	0		78	4		78	0		78	0
	79	2		79	0		79	1		79	1		79	0
	80	1		80	3		80	0		80	2		80	0
	81	4		81	1		81	4		81	0		81	1
	82	1		82	3		82	3		82	0		82	1
	83	1		83	0		83	0		83	0		83	1
	84	0		84	0		84	2		84	3		84	1
	85	5		85	6		85	2		85	1		85	0
	86	0		86	0		86	2		86	2		86	0
	87	4		87	2		87	1		87	0		87	1
	88	5		88	4		88	2		88	3		88	7
	89	8		89	3		89	0		89	1		89	0
	90	0		90	3		90	2		90	0		90	0
	91	3		91	0		91	2		91	1		91	1
	92	3		92	1		92	1		92	1		92	1
	93	2		93	0		93	1		93	0		93	1
	94	9		94	0		94	4		94	1		94	0
	95	0		95	1		95	1		95	0		95	0
	96	7		96	0		96	0		96	0		96	0
	97	4		97	3		97	0		97	0		97	0
	98	4		98	2		98	0		98	0		98	3
	99	3		99	2		99	0		99	1		99	1
	100	4		100	2		100	1		100	0		100	1
	101	2		101	0		101	2		101	2		101	0
	102	3		102	0		102	1		102	1		102	4
	103	2		103	0		103	4		103	0		103	0
	104	3		104	2		104	2		104	2		104	4
	105	2		105	0		105	3		105	1		105	4
	106	1		106	1		106	3		106	1		106	0
	107	1		107	0		107	1		107	2		107	1
	108	2		108	0		108	1		108	0		108	0
	109	2		109	1		109	0		109	0		109	0
	110	2		110	0		110	3		110	0		110	2
	111	3		111	1		111	2		111	0		111	0
	112	3		112	0		112	1		112	1		112	0
	113	3		113	3		113	0		113	1		113	1
	114	6		114	2		114	1		114	2		114	0
	115	5		115	1		115	10		115	0		115	2
	116	2		116	0		116	0		116	1		116	0
	117	0		117	1		117	2		117	1		117	0
	118	1		118	5		118	0		118	0		118	1
	119	1		119	2		119	1		119	0		119	0
	120	3		120	1		120	2		120	2		120	1
	121	3					121	4		121	0		121	0
							122	0		122	1		122	0
							123	4		123	4		123	2
							124	0		124	0		124	1
							125	3		125	1		125	0
							126	0		126	2		126	0
							127	0		127	0		127	0
							128	3		128	0		128	0
							129	1		129	1		129	3
							130	0		130	1		130	0
							131	4		131	1		131	1
							132	0		132	1		132	1
							133	0		133	0		133	0
							134	4		134	0		134	1
										135	0		135	1
										136	1		136	2
										137	1		137	0
										138	0		138	0
										139	0		139	0
										140	1		140	0
										141	2		141	4
										142	2		142	1
										143	1		143	0
										144	0		144	0
										145	2		145	2
										146	0		146	0
										147	1		147	0
										148	1		148	4
													149	2
													150	0
													151	3
													152	2
													153	3
													154	2
													155	1
													156	0
													157	0

## Sheet: SUMMARY & STATISTICS
								STATISTICS: Two-way ANOVA test
								Tukey's multiple comparisons test	Significant?	Summary	Adjusted P Value
CONDITION	All PCM ds RNAi			All PCM + ANA1 dsRNAi
REPLICATE	R1	R2	R3	R1	R2	R3		GFP-PACT:All PCM dsRNA vs. GFP-PACT:All PCM + Ana1 dsRNA	Yes	**	0.0064
GFP-PACT	72.7273	68.2692	63.3333	76.8595	79.0909	79.7297		GFP-PACT:All PCM dsRNA vs. GFP-POLO-PACT:All PCM dsRNA	Yes	***	0.0006
GFP-POLO-PACT	54.4643	53.4483	51.4925	78.0488	75	75.7962		GFP-PACT:All PCM dsRNA vs. GFP-POLO-PACT:All PCM + Ana1 dsRNA	Yes	*	0.0247
								GFP-PACT:All PCM + Ana1 dsRNA vs. GFP-POLO-PACT:All PCM dsRNA	Yes	****	<0,0001
								GFP-PACT:All PCM + Ana1 dsRNA vs. GFP-POLO-PACT:All PCM + Ana1 dsRNA	No	ns	0.7356
								GFP-POLO-PACT:All PCM dsRNA vs. GFP-POLO-PACT:All PCM + Ana1 dsRNA	Yes	****	<0,0001
