# Supplementary material for: Ana1/CEP295 is an essential player in the centrosome maintenance program regulated by Polo kinase and the PCM
Source: EMBO Rep. 2024 Jan 10;25(1):11. doi: 10.1038/s44319-023-00020-6 (PMC10897187; doi:10.1038/s44319-023-00020-6)
Supplement: Supplementary file 8 — Source Data Fig. 4 [file 44319_2023_20_MOESM8_ESM.zip › Fig_4.xlsx]

## Sheet: (Fig A_B) REPLICATES
	REPLICATE 1						REPLICATE 2						REPLICATE 3
CONDITION	CONTROL (mCherry RNAi)			ANA1 RNAi			CONTROL (mCherry RNAi)			ANA1 RNAi			CONTROL (mCherry RNAi)			ANA1 RNAi
MARKER	GFP-Polo-PACT			GFP-Polo-PACT			GFP-Polo-PACT			GFP-Polo-PACT			GFP-Polo-PACT			GFP-Polo-PACT
	Egg Chamber	Intensity		Egg Chamber	Intensity		Egg Chamber	Intensity		Egg Chamber	Intensity		Egg Chamber	Intensity		Egg Chamber	Intensity
	1	54474765		1	15051123		1	5355604		1	2958413		1	297254938		1	3143426
	2	527371		2	15079929		2	9636759		2	6715539		2	330102908		2	6170666
	3	35808251		3	2523428		3	16440478		3	564124		3	278497467		3	191748
	4	217391422		4	2668472		4	67761		4	1903611		4	294932240		4	642678
	5	49734868		5	249834		5	27338920		5	2170045		5	745004192		5	3652101
	6	69325763		6	68079037		6	60485400		6	41025877		6	279176447		6	148410
	7	93623082		7	29796984		7	4744426		7	1202052		7	366879791		7	397579
	8	235940851					8	7865700		8	402636		8	497656494		8	3213627
	9	6015559					9	174102088		9	1517932		9	126344718		9	195822
							10	54572382		10	835132		10	1952850		10	667348
	REPLICATE 1						REPLICATE 2						REPLICATE 3
CONDITION	CONTROL (mCherry RNAi)			ANA1 RNAi			CONTROL (mCherry RNAi)			ANA1 RNAi			CONTROL (mCherry RNAi)			ANA1 RNAi
MARKER	Gamma-tubulin			Gamma-tubulin			Gamma-tubulin			Gamma-tubulin			Gamma-tubulin			Gamma-tubulin
	Egg Chamber	Intensity		Egg Chamber	Intensity		Egg Chamber	Intensity		Egg Chamber	Intensity		Egg Chamber	Intensity		Egg Chamber	Intensity
	1	22065759		1	2276079		1	1366349		1	1788568		1	25698849		1	457636
	2	68956		2	1458984		2	2534961		2	5530391		2	19336865		2	492962
	3	1876577		3	2565872		3	2589003		3	487359		3	1048727		3	730827
	4	6151144		4	405717		4	118735		4	1493692		4	1403926		4	57831
	5	1389182		5	738469		5	7970467		5	379062		5	45034891		5	691638
	6	7170972		6	11097411		6	3373684		6	2314277		6	2441271		6	255391
	7	9047422		7	6318923		7	1551254		7	8049383		7	1372798		7	3349545
	8	13965649					8	662896		8	507665		8	16243725		8	505391
	9	4470375					9	4345902		9	494915		9	1899622		9	502246
							10	2412689		10	1948227		10	364389		10	663630
	REPLICATE 1						REPLICATE 2						REPLICATE 3
CONDITION	CONTROL (mCherry RNAi)			ANA1 RNAi			CONTROL			ANA1 RNAi			CONTROL			ANA1 RNAi
MARKER	BLD10			BLD10			BLD10			BLD10			BLD10			BLD10
	Egg Chamber	Intensity		Egg Chamber	Intensity		Egg Chamber	Intensity		Egg Chamber	Intensity		Egg Chamber	Intensity		Egg Chamber	Intensity
	1	61851810		1	2953766		1	6052517		1	605328		1	1391857		1	1453108
	2	22016		2	1118271		2	30216478		2	15352228		2	628837		2	926270
	3	3312681		3	7712773		3	8215868		3	400540		3	1327471		3	659900
	4	22071071		4	710609		4	623198		4	90393		4	1395807		4	231066
	5	17514915		5	307332		5	10987476		5	5115757		5	4510064		5	1925816
	6	9421824		6	65099874		6	32956061		6	795758		6	702973		6	509914
	7	3384496		7	50604994		7	13353072		7	3366269		7	1005899		7	1995830
	8	72457040					8	1199628		8	89923		8	4477697		8	999490
	9	5924544					9	3264429		9	464308		9	489859		9	3872229
							10	8698405		10	434608		10	328657		10	1694650

## Sheet: (Fig A_B) STATISTICS
STATISTICS	Regression of the loig-transformed intensitiey values of each condition using na interceptper block/replicate to control for block variability (Materials and Methods)
Marker	Condition 1	n	Vs	Condition 2	n	Significant	Summary	p values
GFP	mCherry RNAi	29		ANA1 RNAi	27	YES	****	3.71058929465037e-07
Gamma-tubulin	mCherry RNAi	29		ANA1 RNAi	27	YES	**	0.008959212829336021
BLD10	mCherry RNAi	29		ANA1 RNAi	27	YES	*	0.04022891733873422

## Sheet: Fig C
Figure 4C
Stages 12							STATISTICS: Two-tailed Ficher exact test
		yes	No	Total	% YES
REPLICATE 1	mCherry RNAi	8	0	8	100		Condition 1	n	Vs	Condition 2	n	Significant	Summary	p value
	ANA1 RNAi	5	2	7	71.4286		Mcherry RNAi	28		ANA1 RNAi	27	YES	**	0.0043
REPLICATE 2	mCherry RNAi	9	1	10	90
	ANA1 RNAi	5	5	10	50
REPLICATE 3	mCherry RNAi	9	1	10	90
	ANA1 RNAi	6	4	10	60
	Total	YES	NO
	mCherry RNAi	26	2	28
	ANA1 RNAi	16	11	27
		mCherry RNAi	ANA1 RNAi
	YES	26	16
	NO	2	11
