# Supplementary material for: Ana1/CEP295 is an essential player in the centrosome maintenance program regulated by Polo kinase and the PCM
Source: EMBO Rep. 2024 Jan 10;25(1):11. doi: 10.1038/s44319-023-00020-6 (PMC10897187; doi:10.1038/s44319-023-00020-6)
Supplement: Supplementary file 9 — Source Data Fig. 5 [file 44319_2023_20_MOESM9_ESM.zip › Fig_5.xlsx]

## Sheet: ALL REPLICATES (Fig_B-D)
	REPLICATE 1									REPLICATE 2									REPLICATE 3
CONDITION	GFP + GFPnanoPACT			ANA-GFP			ANA1-GFP + GFPnanoPACT			GFP + GFPnanoPACT			ANA-GFP			ANA1-GFP + GFPnanoPACT			GFP + GFPnanoPACT			ANA-GFP			ANA1-GFP + GFPnanoPACT
MARKER	GFP			GFP			GFP			GFP			GFP			GFP			GFP			GFP			GFP
	Egg Chamber	Intensity		Egg Chamber	Intensity		Egg Chamber	Intensity		Egg Chamber	Intensity		Egg Chamber	Intensity		Egg Chamber	Intensity		Egg Chamber	Intensity		Egg Chamber	Intensity		Egg Chamber	Intensity
	1	40282531		1	98563643		1	179580544		1	6834109		1	16344590		1	320910854		1	11675433		1	2532678		1	44653158
	2	73303087		2	37180178		2	315748541		2	10030880		2	19059166		2	176984286		2	23152470		2	3187259		2	164302022
	3	109495024		3	41079191		3	230142902		3	11657956		3	13856575		3	219496176		3	36713026		3	19782274		3	44898086
	4	80015928		4	30701499		4	284356542		4	10916292		4	15015362		4	230069686		4	15936907		4	3289749		4	76303572
	5	115840346		5	75980864		5	220836150		5	11148676		5	8634227		5	167736452		5	9694322		5	3212806		5	88059497
	6	99730521		6	58737320		6	220623776		6	2744060		6	14518520		6	210883212		6	4428424		6	1172971		6	49399851
	7	120599300		7	43227495		7	371867276		7	12044325		7	6508095		7	115791514		7	26691861		7	2198214		7	119621380
				8	16352993		8	277684607		8	9094239		8	10449169		8	194210424		8	25009861		8	7431562		8	87860658
				9	85453410		9	271160889		9	6285599		9	5661962		9	136502858		9	17746056		9	27966255		9	143086851
				10	42592808		10	259823440		10	10683964		10	11079725		10	135584085		10	30843373		10	18603640		10	60392757
													11	6787489
													12	4029785
	REPLICATE 1												REPLICATE 2												REPLICATE 3
CONDITION	GFP + GFPnanoPACT			ANA-GFP			ANA1-GFP + GFPnanoPACT			GFP-Polo + GFPnanoPACT			GFP + GFPnanoPACT			ANA-GFP			ANA1-GFP + GFPnanoPACT			GFP-Polo + GFPnanoPACT			GFP + GFPnanoPACT			ANA-GFP			ANA1-GFP + GFPnanoPACT			GFP-Polo + GFPnanoPACT
MARKER	Gamma-tubulin			Gamma-tubulin			Gamma-tubulin			Gamma-tubulin			Gamma-tubulin			Gamma-tubulin			Gamma-tubulin			Gamma-tubulin			Gamma-tubulin			Gamma-tubulin			Gamma-tubulin			Gamma-tubulin
	Egg Chamber	Intensity		Egg Chamber	Intensity		Egg Chamber	Intensity		Egg Chamber	Intensity		Egg Chamber	Intensity		Egg Chamber	Intensity		Egg Chamber	Intensity		Egg Chamber	Intensity		Egg Chamber	Intensity		Egg Chamber	Intensity		Egg Chamber	Intensity		Egg Chamber	Intensity
	1	6539964		1	50835612		1	15718295		1	228412913		1	7847497		1	14704174		1	30077836		1	82865362		1	5645154		1	3322630		1	1416875		1	19836510
	2	11536017		2	3449103		2	49501547		2	28122217		2	10817884		2	21151167		2	11666235		2	403625032		2	4682223		2	3446649		2	7656367		2	79092569
	3	43834967		3	33066227		3	27689673		3	184305623		3	23932708		3	30799949		3	5747788		3	382341593		3	3052365		3	10621886		3	1271079		3	96500853
	4	12042073		4	48444307		4	786335		4	2163567		4	790622		4	7826100		4	6565498		4	379721731		4	3754934		4	18755978		4	5443455		4	61587773
	5	24400171		5	113988869		5	3988684		5	319041427		5	6207865		5	6862328		5	3998164		5	116044305		5	831989		5	16632357		5	2271630		5	69124889
	6	7264327		6	129786121		6	26694328					6	5509216		6	11010452		6	4833092					6	463715		6	2851431		6	2138792
	7	87939710		8	22903717		8	17823861					8	47467210		8	4725187		8	7235939					8	11805910		8	618947		8	6632285
				9	16436406		9	6978066					9	18986233		9	14568776		9	6699481					9	10284987		9	10790096		9	3267551
				10	22151867		10	8887327					10	11077778		10	7152868		10	15503357					10	33899409		10	5594959		10	2591082
				11	36697661		11	11155982					11	13686816		11	7605963		11	5472694					11	6005745		11	6047442		11	2021155
																12	3387764
																13	1879887
	REPLICATE 1												REPLICATE 2												REPLICATE 3
CONDITION	GFP + GFPnanoPACT			ANA-GFP			ANA1-GFP + GFPnanoPACT			GFP-Polo + GFPnanoPACT			GFP + GFPnanoPACT			ANA-GFP			ANA1-GFP + GFPnanoPACT			GFP-Polo + GFPnanoPACT			GFP + GFPnanoPACT			ANA-GFP			ANA1-GFP + GFPnanoPACT			GFP-Polo + GFPnanoPACT
MARKER	BLD10			BLD10			BLD10			BLD10			BLD10			BLD10			BLD10			BLD10			BLD10			BLD10			BLD10			BLD10
	Egg Chamber	Intensity		Egg Chamber	Intensity		Egg Chamber	Intensity		Egg Chamber	Intensity		Egg Chamber	Intensity		Egg Chamber	Intensity		Egg Chamber	Intensity		Egg Chamber	Intensity		Egg Chamber	Intensity		Egg Chamber	Intensity		Egg Chamber	Intensity		Egg Chamber	Intensity
	1	44188115		1	167008479		1	102367125		1	26259130		1	14673872		1	122338337		1	158799484		1	61314772		1	20526560		1	29997964		1	20546918		1	10545944
	2	46267398		2	44582361		2	66651273		2	129597367		2	30614157		2	89575753		2	62398245		2	78841079		2	19574610		2	21437916		2	108313425		2	34178088
	3	56096257		3	79121065		3	96251679		3	34224179		3	21619000		3	73834482		3	73082177		3	100309251		3	24642531		3	34373054		3	20202764		3	25844384
	4	11143529		4	88972319		4	49511478		4	157231088		4	5022913		4	31100663		4	69551030		4	85915517		4	22031916		4	26854534		4	66815651		4	33364789
	5	66459464		5	240703745		5	43496985		5	200112044		5	22096819		5	54971279		5	89898374		5	66832580		5	7135990		5	43599097		5	51737386		5	8106514
	6	92710894		6	190709983		6	106221014					6	15128141		6	43023460		6	80874183					6	2213291		6	18659472		6	35806380
	7	61163011		8	76580843		8	127806096					8	42579587		8	29311721		8	58640842					8	58699299		8	618947		8	53478169
				9	44084107		9	83959563					9	38815745		9	58094239		9	85043982					9	38352819		9	20590671		9	55004130
				10	91066262		10	59501238					10	13132696		10	62152321		10	94092650					10	55545017		10	45520698		10	60423039
				11	42487421		11	86453476					11	51031508		11	27421646		11	91665170					11	32258749		11	31217490		11	36993155
																12	25600412
																13	9100164

## Sheet: STATISTICS (FIG_B-D)
STATISTICS	Regression of the loig-transformed intensitiey values of each condition using na interceptper block/replicate to control for block variability (Materials and Methods)
Marker	Condition 1	n	Vs	Condition 2	n	Significant	Summary	p values
GFP	GFP + GFPnanoPACT	27		ANA1-GFP	32	YES	**	0.0050037393354931976
	GFP + GFPnanoPACT	27		ANA1-GFP + GFPnanoPACT	30	YES	****	3.251662384095661e-17
	ANA1-GFP	32		ANA1-GFP + GFPnanoPACT	30	YES	****	1.2588535624569148e-23
Gamma-tubulin	GFP + GFPnanoPACT	27		ANA1-GFP	32	No	ns	0.42819128382876975
	GFP + GFPnanoPACT	27		ANA1-GFP + GFPnanoPACT	30	No	ns	0.346451002903501
	GFP + GFPnanoPACT	27		Polo-GFP + GFPnanoPACT	15	YES	****	3.1412282328221497e-09
	ANA1-GFP	32		ANA1-GFP + GFPnanoPACT	33	No	ns	0.08545903975099406
	ANA1-GFP	32		Polo-GFP + GFPnanoPACT	15	YES	****	1.623857561416663e-08
	ANA1-GFP + GFPnanoPACT	30		Polo-GFP + GFPnanoPACT	15	YES	****	9.050508373206471e-12
BLD10	GFP + GFPnanoPACT	27		ANA1-GFP	32	YES	*	0.047523440064814085
	GFP + GFPnanoPACT	27		ANA1-GFP + GFPnanoPACT	30	YES	****	7.416760787722097e-05
	GFP + GFPnanoPACT	27		Polo-GFP + GFPnanoPACT	15	YES	*	0.04889952308627722
	ANA1-GFP	32		ANA1-GFP + GFPnanoPACT	30	No	ns	0.12962046330236193
	ANA1-GFP	32		Polo-GFP + GFPnanoPACT	15	No	ns	0.7057333407877949
	ANA1-GFP + GFPnanoPACT	30		Polo-GFP + GFPnanoPACT	15	No	ns	0.36690933163307776

## Sheet: Fig_F_G
Stages 10 - Figure 5F
		YES	NO	n#	% YES	Average
GFP + GFPnanoPACT	REP 1	6	0	6	100
	REP 2	10	0	10	100	100
	REP 3	10	0	10	100
			SUM	26
Ana1-GFP	REP 1	10	0	10	100
	REP 2	10	0	10	100	100
	REP 3	10	0	10	100
			SUM	30
Ana1-GFP + GFPnanoPACT	REP 1	9	0	9	100
	REP 2	10	0	10	100	100
	REP 3	11	0	11	100
			SUM	30
GFP-Polo + GFPnanoPACT	REP 1	5	0	5	100
	REP 2	5	0	5	100	100
	REP 3	5	0	5	100
			SUM	15
Bld10-GFP + GFPnanoPACT	REP 1	9	0	9	100
	REP 2	10	0	10	100	100
	REP 3	10	0	10	100
			SUM	29
Stages 12 - Figure 5G
		YES	NO	n#	% YES
GFP + GFPnanoPACT	REP 1	1	5	6	16.6667				STATISTICS: Two-tailed Ficher exact test
	REP 2	4	6	10	40	35.5556
	REP 3	5	5	10	50				Condition 1	n	Vs	Condition 2	n	Significant	Summary	p values
			SUM	26					GFP + GFPnanoPACT	26		ANA1-GFP	30	No	ns	1.0
Ana1-GFP	REP 1	5	5	10	50				GFP + GFPnanoPACT	26		ANA1-GFP + GFPnanoPACT	30	YES	****	1.2753586261598974e-07
	REP 2	3	7	10	30	36.6667			GFP + GFPnanoPACT	26		GFP-Polo + GFPnanoPACT	14	YES	***	0.000106741219845908
	REP 3	3	7	10	30				GFP + GFPnanoPACT	26		BLD10-GFP + GFPnanoPACT	29	No	ns	0.7859544936224594
			SUM	30
Ana1-GFP + GFPnanoPACT	REP 1	9	0	9	100
	REP 2	10	0	10	100	100
	REP 3	11	0	11	100
			SUM	30
GFP-Polo + GFPnanoPACT	REP 1	4	0	4	100
	REP 2	5	0	5	100	100
	REP 3	5	0	5	100
			SUM	14
Bld10-GFP + GFPnanoPACT	REP 1	1	8	9	11.1111
	REP 2	4	6	10	40	33.7037
	REP 3	5	5	10	50
			SUM	29

## Sheet: Fig_H
GENOTYPE				Eggs layed	Eggs hatched		% eggs hatched
									Statistics	One-way ANOVA test (non-parametric - Krustal-Wallis test)
GFPnanoPACT	+	GFP	REP1	26	22		84.6154
			REP2	35	16		45.7143		Dunn's multiple comparisons test	Significant?	Summary	Adjusted P Value
			REP3	31	24		77.4194		GFP Gnano vs. Ana1 alone	No	ns	>0,9999
			REP4	52	49		94.2308		GFP Gnano vs. ANA1 Gnano	No	ns	>0,9999
			REP5	72	61		84.7222		GFP Gnano vs. Polo Gnano	Yes	**	0.0072
			REP6	108	74		68.5185		GFP Gnano vs. Bld0 Gnano	No	ns	>0,9999
			REP7	84	67		79.7619
GFPnanoPACT	+	GFP-Polo	REP1	20	0		0
			REP2	63	0		0
			REP3	48	0		0
			REP4	59	0		0
GFPnanoPACT	+	Ana1-GFP	REP1	60	56		93.3333
			REP2	31	29		93.5484
			REP3	25	15		60
			REP4	85	53		62.3529
			REP5	98	51		52.0408
			REP6	97	48		49.4845
GFPnanoPACT	+	Bld10-GFP	REP1	100	75		75
			REP2	79	63		79.7468
			REP3	49	23		46.9388
			REP4	82	63		76.8293
			REP5	81	78		96.2963
			REP6	77	62		80.5195
			REP7	54	33		61.1111
		Ana1-GFP alone	REP1	51	41		80.3922
			REP2	86	61		70.9302
			REP3	45	35		77.7778
			REP4	99	25		25.2525
