# Supplementary material for: Ana1/CEP295 is an essential player in the centrosome maintenance program regulated by Polo kinase and the PCM
Source: EMBO Rep. 2024 Jan 10;25(1):11. doi: 10.1038/s44319-023-00020-6 (PMC10897187; doi:10.1038/s44319-023-00020-6)
Supplement: Supplementary file 10 — Source Data Fig. 6 [file 44319_2023_20_MOESM10_ESM.zip]

Archive with 2 entries (2 files):
- Fig_6.xlsx
- __MACOSX/._Fig_6.xlsx
