# Supplementary material for: Ana1/CEP295 is an essential player in the centrosome maintenance program regulated by Polo kinase and the PCM
Source: EMBO Rep. 2024 Jan 10;25(1):11. doi: 10.1038/s44319-023-00020-6 (PMC10897187; doi:10.1038/s44319-023-00020-6)
Supplement: Supplementary file 10 — Source Data Fig. 6 [file 44319_2023_20_MOESM10_ESM.zip › Fig_6.xlsx]

## Sheet: REPLICATE 1
Counts										Analysis
RNAi Treat	mCherry			ALLPCM			ALLPCM			mcherry dsRNA + GFP
transfection	GFP			GFP			Ana1-GFP			total count			percentages
		Bld10			Bld10			Bld10			Bld10			Bld10
	image	# particles		Image	# particles		Image	# particles		# of cells 0	4		% of cells 0-1	20
	1	1		1	0		1	2		# of cells 1	3		% of cells 2-4	62.8571
	2	2		2	0		2	3		# of cells 2-4	22		%of cells >4	17.1429
	3	5		3	1		3	2		# of cells >4	6
	4	0		4	1		4	0		Total cells	35			100
	5	3		5	0		5	4
	6	2		6	1		6	8		ALLPCM dsRNA + GFP
	7	0		7	0		7	1			Bld10			Bld10
	8	3		8	2		8	2		# of cells 0	24		% of cells 0-1	63.4615
	9	4		9	2		9	5		# of cells 1	9		% of cells 2-4	30.7692
	10	4		10	1		10	0		# of cells 2-4	16		%of cells >4	5.76923
	11	5		11	0		11	2		# of cells >4	3
	12	2		12	0		12	1		Total cells	52			100
	13	2		13	2		13	1
	14	3		14	0		14	2		ALLPCM dsRNA + Ana1-GFP
	15	0		15	0		15	3			Bld10			Bld10
	16	4		16	0		16	5		# of cells 0	5		% of cells 0-1	24.2424
	17	2		17	0		17	2		# of cells 1	3		% of cells 2-4	60.6061
	18	3		18	3		18	3		# of cells 2-4	20		%of cells >4	15.1515
	19	2		19	1		19	0		# of cells >4	5
	20	2		20	4		20	5		Total cells	33
	21	3		21	0		21	2
	22	2		22	2		22	2
	23	2		23	5		23	3
	24	4		24	0		24	0
	25	4		25	0		25	6
	26	1		26	0		26	2
	27	6		27	3		27	4
	28	2		28	4		28	2
	29	5		29	0		29	4
	30	10		30	1		30	4
	31	2		31	0		31	2
	32	1		32	0		32	2
	33	5		33	2		33	0							8
	34	0		34	2
	35	4		35	0
				36	0
				37	3
				38	1
				39	0
				40	2
				41	0
				42	0
				43	1
				44	6
				45	2
				46	0
				47	2
				48	7
				49	0
				50	1
				51	3
				52	2

## Sheet: REPLICATE 2
Counts										Analysis
RNAi Treat	mCherry			ALLPCM			ALLPCM			mcherry dsRNA + GFP
transfection	GFP			GFP			Ana1-GFP			total count			percentages
		Bld10			Bld10			Bld10			Bld10			Bld10
	image	# particles		Image	# particles		Image	# particles		# of cells 0	13		% of cells 0-1	24.0741
	1	8		1	1		1	2		# of cells 1	13		% of cells 2-4	45.3704
	2	4		2	2		2	1		# of cells 2-4	49		%of cells >4	30.5556
	3	9		3	0		3	2		# of cells >4	33
	4	2		4	0		4	2		Total cells	108
	5	1		5	0		5	0
	6	4		6	1		6	1		ALLPCM dsRNA + GFP
	7	6		7	0		7	8			Bld10			Bld10
	8	5		8	4		8	3		# of cells 0	45		% of cells 0-1	74.2857
	9	1		9	1		9	2		# of cells 1	33		% of cells 2-4	24.7619
	10	1		10	4		10	1		# of cells 2-4	26		%of cells >4	0.952381
	11	2		11	0		11	0		# of cells >4	1
	12	0		12	1		12	8		Total cells	105
	13	3		13	0		13	2
	14	3		14	1		14	1		ALLPCM dsRNA + Ana1-GFP
	15	1		15	2		15	2			Bld10			Bld10
	16	2		16	2		16	7		# of cells 0	6		% of cells 0-1	40
	17	0		17	2		17	7		# of cells 1	16		% of cells 2-4	50.9091
	18	7		18	1		18	2		# of cells 2-4	28		%of cells >4	9.09091
	19	2		19	3		19	4		# of cells >4	5
	20	8		20	0		20	1		Total cells	55
	21	8		21	0		21	0
	22	4		22	1		22	2
	23	2		23	0		23	5
	24	1		24	0		24	3
	25	10		25	0		25	0
	26	6		26	1		26	2
	27	4		27	0		27	1
	28	0		28	1		28	3													12.03
	29	3		29	0		29	3
	30	13		30	2		30	2
	31	28		31	1		31	0
	32	14		32	1		32	4
	33	1		33	3		33	1
	34	7		34	1		34	2
	35	4		35	0		35	1
	36	5		36	1		36	2
	37	2		37	1		37	1
	38	14		38	1		38	1
	39	1		39	2		39	3
	40	1		40	2		40	4
	41	6		41	2		41	3
	42	0		42	1		42	1
	43	4		43	1		43	1
	44	4		44	0		44	2
	45	1		45	0		45	3
	46	2		46	1		46	1
	47	10		47	0		47	1
	48	3		48	0		48	4
	49	4		49	1		49	3
	50	0		50	0		50	1
	51	2		51	0		51	3
	52	4		52	2		52	2
	53	12		53	3		53	3
	54	2		54	0		54	1
	55	3		55	2		55	0
	56	4		56	0
	57	2		57	1
	58	4		58	0
	59	5		59	0
	60	9		60	2
	61	0		61	2
	62	8		62	2
	63	11		63	0
	64	0		64	2
	65	18		65	0
	66	10		66	0
	67	0		67	0
	68	6		68	0
	69	1		69	0
	70	2		70	1
	71	0		71	3
	72	0		72	1
	73	2		73	2
	74	6		74	0
	75	6		75	0
	76	0		76	0
	77	2		77	0
	78	6		78	1
	79	2		79	0
	80	1		80	3
	81	2		81	0
	82	11		82	0
	83	2		83	1
	84	0		84	1
	85	3		85	1
	86	3		86	0
	87	24		87	5
	88	2		88	1
	89	0		89	0
	90	2		90	1
	91	2		91	2
	92	8		92	0
	93	3		93	0
	94	3		94	1
	95	2		95	1
	96	1		96	1
	97	2		97	1
	98	3		98	0
	99	3		99	0
	100	3		100	0
	101	5		101	1
	102	26		102	2
	103	1		103	3
	104	3		104	2
	105	3		105	0
	106	2
	107	3
	108	3

## Sheet: REPLICATE 3
Counts										Analysis
RNAi Treat	mCherry			ALLPCM			ALLPCM			mcherry dsRNA + GFP
transfection	GFP			GFP			Ana1-GFP			total count			percentages
		Bld10			Bld10			Bld10			Bld10			Bld10
	image	# particles		Image	# particles		Image	# particles		# of cells 0	18		% of cells 0-1	32.4074
	1	1		1	1		1	2		# of cells 1	17		% of cells 2-4	53.7037
	2	4		2	1		2	9		# of cells 2-4	58		%of cells >4	13.8889
	3	4		3	1		3	9		# of cells >4	15
	4	2		4	3		4	3		Total cells	108
	5	3		5	3		5	0
	6	4		6	1		6	3		ALLPCM dsRNA + GFP
	7	2		7	1		7	2			Bld10			Bld10
	8	1		8	1		8	1		# of cells 0	50		% of cells 0-1	76.6667
	9	0		9	1		9	1		# of cells 1	42		% of cells 2-4	21.6667
	10	5		10	3		10	3		# of cells 2-4	26		%of cells >4	1.66667
	11	3		11	0		11	1		# of cells >4	2
	12	2		12	0		12	2		Total cells	120
	13	2		13	1		13	3
	14	1		14	1		14	2		ALLPCM dsRNA + Ana1-GFP
	15	2		15	3		15	12			Bld10			Bld10
	16	2		16	2		16	2		# of cells 0	5		% of cells 0-1	29.3478
	17	2		17	0		17	2		# of cells 1	22		% of cells 2-4	46.7391
	18	1		18	2		18	2		# of cells 2-4	43		%of cells >4	23.913
	19	3		19	1		19	3		# of cells >4	22
	20	7		20	1		20	1		Total cells	92
	21	1		21	0		21	6
	22	0		22	3		22	1
	23	3		23	2		23	1
	24	3		24	1		24	2
	25	5		25	5		25	1
	26	2		26	0		26	2
	27	4		27	0		27	2
	28	2		28	0		28	2
	29	3		29	0		29	2
	30	12		30	3		30	4
	31	3		31	2		31	8
	32	2		32	0		32	0
	33	2		33	1		33	1
	34	5		34	3		34	9
	35	3		35	0		35	5
	36	2		36	0		36	1
	37	0		37	0		37	8
	38	2		38	0		38	5
	39	11		39	0		39	2
	40	1		40	0		40	2
	41	3		41	0		41	5
	42	10		42	0		42	2
	43	4		43	5		43	6
	44	5		44	2		44	5
	45	8		45	1		45	4
	46	1		46	0		46	7
	47	2		47	4		47	3
	48	1		48	0		48	12
	49	0		49	1		49	6
	50	2		50	1		50	4
	51	2		51	0		51	0
	52	5		52	4		52	2
	53	2		53	2		53	3
	54	2		54	0		54	1
	55	6		55	0		55	3
	56	2		56	1		56	1
	57	1		57	0		57	5
	58	7		58	1		58	4
	59	0		59	0		59	3
	60	1		60	1		60	3
	61	5		61	2		61	1
	62	2		62	1		62	5
	63	1		63	1		63	1
	64	4		64	3		64	2
	65	3		65	0		65	4
	66	0		66	0		66	1
	67	2		67	1		67	5
	68	3		68	1		68	1
	69	3		69	0		69	1
	70	2		70	2		70	1
	71	2		71	1		71	0
	72	1		72	0		72	5
	73	0		73	3		73	3
	74	0		74	0		74	4
	75	0		75	1		75	3
	76	10		76	1		76	1
	77	0		77	0		77	5
	78	3		78	0		78	3
	79	0		79	3		79	3
	80	2		80	0		80	1
	81	0		81	0		81	4
	82	3		82	1		82	1
	83	3		83	1		83	4
	84	3		84	0		84	2
	85	2		85	1		85	5
	86	1		86	0		86	2
	87	1		87	0		87	1
	88	0		88	0		88	13
	89	1		89	2		89	0
	90	3		90	1		90	3
	91	2		91	0		91	3
	92	2		92	0		92	1
	93	0		93	0
	94	0		94	0
	95	0		95	0
	96	2		96	1
	97	1		97	1
	98	1		98	1
	99	3		99	0
	100	2		100	1
	101	2		101	1
	102	0		102	0
	103	0		103	1
	104	4		104	2
	105	4		105	0
	106	2		106	1
	107	5		107	0
	108	2		108	0
				109	1
				110	0
				111	4
				112	0
				113	2
				114	3
				115	3
				116	1
				117	1
				118	1
				119	1
				120	0

## Sheet: SUMMARY & STATISTICS
CONDITION	mCherry RNAi + GFP			All PCM RNAi + GFP			All PCM RNAi + ANA1-GFP
REPLICATE	R1	R2	R3	R1	R2	R3	R1	R2	R3
% cells 0-1 centrioles	20	24.0741	32.4074	63.4615	76.6667	74.2857	24.2424	29.3478	40
STATISTICS:	Ordinary one-way ANOVA
Tukey's multiple comparisons test		Significant?	Summary	Adjusted P Value
mCherry + GFP vs. All PCM + GFP		Yes	***	0.0006
mCherry + GFP vs. All PCM + Ana1-GFP		No	ns	0.6179
All PCM + GFP vs. All PCM + Ana1-GFP		Yes	**	0.0011
