# Supplementary material for: Ana1/CEP295 is an essential player in the centrosome maintenance program regulated by Polo kinase and the PCM
Source: EMBO Rep. 2024 Jan 10;25(1):11. doi: 10.1038/s44319-023-00020-6 (PMC10897187; doi:10.1038/s44319-023-00020-6)
Supplement: Supplementary file 11 — Source Data EV Figures [file 44319_2023_20_MOESM11_ESM.zip › Fig_EV_1.xlsx]

## Sheet: Replicate 1
Condition	mCherry RNAi				All PCM' RNAi				Cp110				Cep97				PLK4				Ana2				SAS6				BLD10				ANA1				SAS4
Marker	D-PLP				D-PLP				D-PLP				D-PLP				D-PLP				D-PLP				D-PLP				D-PLP				D-PLP				D-PLP
	Image	Cell	# particles		Image	Cell	# particles		Image	Cell	# particles		Image	Cell	# particles		Image	Cell	# particles		Image	Cell	# particles		Image	Cell	# particles		Image	Cell	# particles		Image	Cell	# particles		Image	Cell	# particles
	1	1	1		1	1	0		1	1	1		1	1	0		1	1	0		2	1	0		1	1	0		1	1	0		2	1	1		1	1	4
		2	2			2	0			2	3			2	1			2	2			2	2			2	1			2	0			2	0			2	2
		3	1			3	0			3	0			3	3			3	0			3	2			3	0			3	2			3	1			3	0
		4	2			4	0			4	0			4	0			4	8			4	0			4	2			4	1			4	0			4	1
		5	2			5	0			5	0			5	0			5	2			5	0			5	0			5	0			5	0			5	0
		6	2			6	0			6	1			6	3			6	2			6	0			6	2			6	1			6	0			6	0
		7	2			7	0			7	0			7	0			7	0			7	1			7	2			7	2			7	0			7	3
		8	2			8	0			8	2			8	2			8	1			8	0			8	1			8	0			8	0			8	1
		9	1			9	0			9	2			9	1			9	1			9	0			9	3			9	5			9	0			9	0
		10	2			10	0			10	0			10	2			10	0			10	0			10	3			10	1			10	0			10	2
		11	0			11	0			11	0			11	2			11	1			11	0			11	0			11	1			11	1			11	3
		12	2		2	1	1			12	6			12	1		2	1	1		3	1	1			12	1			12	0			12	0			12	1
		13	1			2	1			13	4		2	1	1			2	1			2	3			13	0			13	1			13	0			13	0
		14	2			3	1			14	2			2	0			3	0			3	1		2	1	0		2	1	1		3	1	0			14	1
		15	6			4	1			15	1			3	3			4	2			4	1			2	2			2	0			2	0			15	0
		16	0			5	0			16	1			4	2			5	0			5	5			3	2			3	0			3	0			16	0
		17	0			6	0		2	1	0			5	0			6	0			6	1			4	1			4	1			4	0		2	1	1
	2	1	0			7	0			2	0			6	0			7	0			7	2			5	3			5	1			5	0			2	1
		2	0			8	0			3	2			7	1			8	1			8	1			6	2			6	1			6	0			3	1
		3	0			9	0			4	2			8	2			9	2			9	4			7	1			7	0			7	0			4	1
		4	1			10	0			5	0			9	1			10	2			10	1			8	1			8	1			8	0			5	0
		5	2		3	1	0			6	0			10	2			11	0		4	1	0			9	0			9	1			9	1			6	0
		6	1			2	0			7	0			11	2			12	2			2	1			10	0			10	0			10	0			7	1
		7	2			3	0			8	1			12	1			13	2			3	0			11	1			11	3			11	1			8	0
		8	2			4	0			9	1			13	2		3	1	0			4	0			12	0			12	1		5	1	0			9	1
		9	3			5	1			10	0			14	1			2	1			5	2			13	0			13	1			2	1			10	0
		10	2			6	1			11	1			15	3			3	1			6	4			14	0			14	1			3	0			11	2
		11	1			7	1			12	1		3	1	2			4	2			7	1			15	0			15	1			4	1			12	2
		12	0			8	1			13	2			2	0			5	1			8	0		3	1	1			16	0			5	2			13	1
		13	1			9	1			14	1			3	5			6	2		5	1	2			2	2		3	1	2			6	1			14	0
		14	0			10	1		3	1	4			4	0			7	0			2	0			3	2			2	3			7	0			15	1
		15	4			11	1			2	3			5	3			8	6			3	2			4	2			3	2			8	0			16	2
		16	0			12	1			3	0			6	0			9	0			4	0			5	0			4	1			9	2		3	1	1
	3	1	1			13	1			4	1			7	5			10	3			5	0			6	0			5	5			10	3			2	3
		2	2		4	1	1			5	0			8	3			11	2			6	3			7	0			6	1			11	0			3	4
		3	2			2	1			6	4			9	0		4	1	0			7	0			8	2			7	2		6	1	1			4	3
		4	1			3	1			7	2			10	2			2	1			8	2			9	6			8	2			2	0			5	2
		5	2			4	1			8	0			11	1			3	2			9	0			10	6			9	1			3	0			6	0
		6	1			5	1			9	3			12	1			4	4			10	0			11	0			10	0			4	0			7	1
		7	0			6	1			10	2			13	1			5	0			11	0			12	2			11	2			5	0			8	1
		8	2			7	1			11	5			14	1			6	5			12	0			13	2			12	1			6	0			9	2
		9	0			8	1		4	1	1		4	1	0			7	3		6	1	1			14	0		4	1	0			7	0			10	0
		10	0			9	1			2	0			2	0			8	2			2	1		4	1	2			2	1			8	0			11	2
		11	2			10	1			3	2			3	0			9	2			3	0			2	3			3	1			9	2			12	1
		12	2		5	1	1			4	0			4	0			10	2			4	1			3	2			4	0			10	0			13	1
		13	2			2	1			5	0			5	3			11	2			5	1			4	2			5	2			11	3			14	0
		14	7			3	1			6	2			6	0		5	1	0			6	1			5	0			6	0			12	1			15	2
		15	1			4	1			7	0			7	0			2	1			7	0			6	0			7	0		8	1	0		4	1	0
		16	2			5	0			8	6			8	0			3	3			8	2			7	1			8	4			2	1			2	0
		17	0			6	0			9	2			9	0			4	2			9	0			8	3			9	1			3	0			3	5
	4	1	2			7	0		5	1	1		5	1	9			5	1			10	2			9	4			10	1			4	1			4	4
		2	1			8	0			2	0			2	1			6	2			11	1			10	2			11	0			5	0			5	4
		3	2			9	0			3	1			3	1			7	1		7	1	1			11	2			12	1			6	1			6	1
		4	0			10	0			4	1			4	1			8	2			2	0			12	1			13	0			7	0			7	1
		5	2			11	1			5	0			5	0			9	0			3	1			13	5		5	1	0			8	0			8	1
		6	0			12	1			6	1			6	2			10	0			4	1			14	0			2	0			9	0			9	0
		7	0			13	1			7	3			7	1			11	10			5	0			15	1			3	1			10	1			10	1
		8	3		6	1	0			8	1			8	2			12	1			6	1			16	0			4	13			11	0			11	1
		9	1			2	0			9	2			9	2			13	1			7	1			17	0			5	2			12	0			12	0
		10	0			3	0			10	1			10	0			14	1			8	2			18	0			6	1		9	1	2		5	1	0
		11	4			4	0			11	1			11	3			15	3			9	0			19	1			7	1			2	1			2	1
		12	3			5	1			12	1			12	2			16	1			10	0		6	1	0			8	3			3	5			3	1
	5	1	0			6	1		6	1	0			13	0		6	1	2			11	0			2	0			9	2			4	0			4	0
		2	0			7	1			2	1		6	1	2			2	0		8	1	0			3	1			10	2			5	2			5	3
		3	1			8	1			3	1			2	4			3	5			2	1			4	0			11	0			6	2			6	1
		4	1			9	1			4	1			3	0			4	1			3	0			5	1			12	2			7	1			7	1
		5	1			10	1			5	0			4	0			5	0			4	2			6	4			13	1			8	1			8	2
		6	2			11	1			6	3			5	2			6	6			5	3			7	1			14	0			9	0			9	1
		7	2			12	1			7	3			6	2			7	2			6	0			8	2			15	1			10	1			10	2
		8	2		7	1	1			8	6			7	3			8	1			7	1			9	2			16	3		10	1	1		6	1	0
		9	2			2	1			9	0			8	4			9	2			8	1			10	2			17	1			2	0			2	0
		10	4			3	1			10	8			9	0			10	5			9	0			11	0			18	0			3	0			3	1
		11	0			4	1		7	1	1			10	0			11	0			10	1			12	0			19	1			4	1			4	0
		12	1			5	1			2	1			11	0		7	1	1			11	0			13	0			20	3			5	0			5	6
		13	1			6	1			3	1			12	1			2	3		9	1	0		7	1	2			21	0			6	2			6	1
		14	2			7	1			4	1		7	1	2			3	0			2	2			2	0			22	0			7	1			7	0
		15	1			8	1			5	3			2	0			4	3			3	3			3	1		7	1	1			8	2			8	2
		16	2			9	1			6	4			3	1			5	6			4	3			4	0			2	0			9	0			9	1
	7	1	0			10	1			7	6			4	7			6	1			5	2			5	0			3	0			10	0			10	0
		2	2		8	1	1			8	6			5	1			7	2			6	1			6	0			4	3			11	1			11	1
		3	5			2	1			9	2			6	1			8	7			7	0			7	0			5	0							12	0
		4	0			3	1			10	0			7	0			9	1			8	0			8	0			6	1							13	3
		5	4			4	1			11	2			8	1			10	2			9	2			9	0			7	2						7	1	1
		6	2			5	1			12	0			9	0			11	1			10	2			10	0			8	1							2	1
		7	2			6	1			13	1			10	0		8	1	6			11	0			11	2			9	0							3	0
		8	1			7	1			14	1			11	2			2	1			12	1			12	2			10	0							4	0
		9	1			8	1			15	0			12	0			3	1			13	0			13	2			11	0							5	1
		10	2			9	0		8	1	0			13	3			4	2			14	1		8	1	1			12	1							6	0
		11	1			10	0			2	1			14	2			5	2		10	1	1			2	0			13	0							7	1
		12	4			11	1			3	2			15	0			6	6			2	0			3	4			14	1							8	0
		13	1			12	1			4	2			16	1			7	2			3	0			4	0		8	1	1							9	0
		14	1			13	0			5	0			17	2			8	0			4	1			5	3			2	4							10	1
	8	1	6		9	1	0			6	1			18	2			9	1			5	2			6	3			3	2							11	1
		2	3			2	0			7	0			19	2			10	1			6	1			7	3			4	1							12	1
		3	3			3	0			8	1		8	1	1		9	1	0			7	1			8	0			5	0							13	0
		4	14			4	0			9	2			2	0			2	2			8	0			9	0			6	0							14	1
		5	10			5	0			10	3			3	1			3	3			9	0		9	1	0			7	2							15	6
		6	0			6	0			11	2			4	1			4	1			10	1			2	1			8	0							16	1
		7	0			7	0		9	1	0			5	2			5	2							3	2		9	1	2						8	1	0
		8	0			8	0			2	0			6	7			6	1							4	1			2	2							2	0
		9	0							3	2			7	0			7	0							5	0			3	1							3	1
		10	1							4	1			8	1			8	0							6	7			4	2							4	1
		11	2							5	0			9	1			9	2							7	1			5	1							5	1
		12	1							6	0			10	2			10	1							8	0			6	0							6	0
		13	4							7	2			11	0			11	6							9	2			7	3							7	2
		14	2							8	0			12	1											10	1			8	1							8	2
		15	2							9	2			13	1											11	0			9	3							9	0
		16	0							10	1			14	3											12	0			10	1							10	1
										11	1			15	0											13	2			11	0							11	0
										12	3															14	0											12	1
																																						13	0
Condition	mCherry RNAi				All PCM' RNAi				Cp110				CEP97				PLK4				Ana2				SAS6				BLD10				ANA1				SAS4
Marker	BLD10				BLD10				BLD10				BLD10				BLD10				BLD10				BLD10				BLD10				BLD10				BLD10
	Image	Cell	# particles		Image	Cell	# particles		Image	Cell	# particles		Image	Cell	# particles		Image	Cell	# particles		Image	Cell	# particles		Image	Cell	# particles		Image	Cell	# particles		Image	Cell	# particles		Image	Cell	# particles
	1	1	1		1	1	1		1	1	1		1	1	1		1	1	1		2	1	0		1	1	1		1	1	0		2	1	0		1	1	2
		2	2			2	1			2	3			2	1			2	4			2	1			2	1			2	0			2	1			2	2
		3	1			3	1			3	0			3	3			3	1			3	1			3	1			3	2			3	1			3	0
		4	2			4	1			4	1			4	0			4	2			4	2			4	4			4	1			4	1			4	1
		5	2			5	3			5	1			5	3			5	2			5	1			5	3			5	1			5	1			5	2
		6	2			6	1			6	2			6	6			6	2			6	0			6	3			6	3			6	0			6	1
		7	1			7	4			7	0			7	0			7	1			7	1			7	1			7	1			7	2			7	4
		8	2			8	3			8	2			8	3			8	1			8	2			8	2			8	0			8	0			8	1
		9	5			9	1			9	5			9	2			9	1			9	2			9	2			9	1			9	1			9	1
		10	1			10	1			10	2			10	2			10	2			10	0			10	2			10	1			10	1			10	0
		11	2			11	1			11	0			11	1			11	2			11	0			11	0			11	1			11	0			11	3
		12	2		2	1	0			12	6			12	3		2	1	1		3	1	2			12	1			12	1			12	2			12	1
		13	1			2	2			13	0		2	1	1			2	1			2	2			13	1			13	2			13	2			13	1
		14	2			3	5			14	4			2	0			3	2			3	1		2	1	1		2	1	0		3	1	2			14	5
		15	6			4	2			15	1			3	5			4	1			4	1			2	2			2	1			2	0			15	0
		16	5			5	2			16	1			4	2			5	1			5	4			3	2			3	1			3	2			16	1
		17	2			6	1		2	1	2			5	0			6	0			6	1			4	1			4	0			4	1		2	1	2
	2	1	1			7	3			2	3			6	2			7	0			7	2			5	1			5	1			5	2			2	2
		2	1			8	1			3	2			7	2			8	6			8	1			6	1			6	2			6	0			3	1
		3	0			9	1			4	3			8	2			9	2			9	4			7	1			7	0			7	0			4	1
		4	0			10	1			5	3			9	2			10	2			10	2			8	1			8	0			8	0			5	0
		5	3		3	1	0			6	1			10	2			11	0		4	1	0			9	2			9	0			9	0			6	0
		6	1			2	0			7	2			11	1			12	2			2	1			10	0			10	1			10	2			7	1
		7	4			3	0			8	0			12	5			13	2			3	0			11	1			11	0			11	0			8	1
		8	2			4	2			9	2			13	2		3	1	0			4	0			12	0			12	1		5	1	0			9	2
		9	3			5	0			10	1			14	0			2	2			5	1			13	0			13	0			2	1			10	1
		10	2			6	2			11	2			15	6			3	1			6	3			14	0			14	1			3	1			11	2
		11	1			7	1			12	3		3	1	1			4	1			7	1			15	0			15	0			4	2			12	3
		12	0			8	3			13	2			2	1			5	1			8	1		3	1	1			16	0			5	2			13	2
		13	2			9	1			14	3			3	2			6	3		5	1	3			2	3		3	1	1			6	2			14	1
		14	1			10	2		3	1	1			4	1			7	0			2	2			3	3			2	1			7	2			15	2
		15	4			11	1			2	1			5	2			8	6			3	2			4	2			3	1			8	0			16	1
		16	0			12	3			3	1			6	2			9	1			4	1			5	1			4	0			9	2		3	1	0
	3	1	1			13	2			4	2			7	7			10	2			5	1			6	2			5	1			10	0			2	3
		2	2		4	1	3			5	0			8	5			11	2			6	4			7	2			6	5			11	1			3	2
		3	2			2	1			6	7			9	3		4	1	1			7	0			8	2			7	1		6	1	0			4	3
		4	1			3	2			7	1			10	3			2	3			8	4			9	4			8	1			2	0			5	2
		5	2			4	1			8	0			11	3			3	1			9	1			10	3			9	2			3	1			6	2
		6	0			5	1			9	2			12	1			4	4			10	2			11	0			10	2			4	0			7	1
		7	1			6	2			10	1			13	3			5	0			11	1			12	2			11	1			5	1			8	5
		8	2			7	0			11	7			14	1			6	6			12	0			13	2			12	2			6	0			9	1
		9	1			8	1		4	1	1		4	1	2			7	7		6	1	2			14	0		4	1	1			7	2			10	1
		10	0			9	3			2	2			2	0			8	2			2	1		4	1	0			2	2			8	0			11	2
		11	3			10	1			3	1			3	1			9	2			3	1			2	0			3	2			9	2			12	1
		12	2		5	1	2			4	0			4	0			10	3			4	2			3	0			4	1			10	0			13	2
		13	2			2	0			5	1			5	5			11	4			5	4			4	0			5	2			11	2			14	2
		14	7			3	1			6	4			6	0		5	1	0			6	0			5	1			6	0			12	0			15	1
		15	1			4	1			7	0			7	2			2	1			7	0			6	1			7	3		8	1	1		4	1	1
		16	2			5	2			8	6			8	0			3	4			8	3			7	1			8	1			2	0			2	0
		17	0			6	1			9	3			9	1			4	2			9	0			8	4			9	0			3	1			3	3
	4	1	0			7	1		5	1	0		5	1	10			5	2			10	1			9	6			10	1			4	1			4	8
		2	1			8	2			2	0			2	2			6	1			11	1			10	3			11	0			5	1			5	4
		3	2			9	1			3	1			3	1			7	0		7	1	1			11	3			12	1			6	2			6	2
		4	0			10	1			4	2			4	1			8	1			2	1			12	1			13	0			7	1			7	2
		5	2			11	0			5	2			5	2			9	3			3	0			13	4		5	1	0			8	0			8	0
		6	1			12	1			6	0			6	2			10	0			4	2			14	3			2	0			9	1			9	1
		7	5			13	3			7	4			7	2			11	10			5	0			15	1			3	2			10	3			10	1
		8	2		6	1	1			8	1			8	2			12	1			6	0			16	0			4	2			11	1			11	1
		9	2			2	0			9	1			9	2			13	1			7	0			17	1			5	7			12	4			12	0
		10	0			3	1			10	1			10	2			14	2			8	1			18	0			6	1		9	1	3		5	1	2
		11	6			4	2			11	1			11	4			15	3			9	0			19	0			7	1			2	2			2	0
		12	2			5	2			12	0			12	0			16	2			10	2		6	1	0			8	1			3	1			3	1
	5	1	2			6	1		6	1	1			13	0		6	1	2			11	1			2	1			9	1			4	1			4	1
		2	1			7	0			2	3		6	1	2			2	2		8	1	2			3	0			10	2			5	2			5	3
		3	2			8	6			3	0			2	2			3	4			2	1			4	1			11	1			6	2			6	2
		4	0			9	1			4	2			3	1			4	3			3	0			5	1			12	2			7	1			7	2
		5	2			10	1			5	0			4	3			5	0			4	2			6	5			13	1			8	2			8	1
		6	7			11	1			6	1			5	2			6	6			5	1			7	1			14	0			9	0			9	3
		7	2			12	1			7	4			6	2			7	5			6	1			8	2			15	3			10	1			10	5
		8	2		7	1	1			8	3			7	3			8	1			7	2			9	7			16	11		10	1	1		6	1	0
		9	3			2	2			9	2			8	2			9	5			8	1			10	1			17	0			2	1			2	1
		10	4			3	0			10	4			9	1			10	3			9	1			11	1			18	3			3	0			3	1
		11	3			4	2		7	1	2			10	0			11	0			10	2			12	1			19	1			4	1			4	1
		12	1			5	1			2	0			11	0		7	1	1			11	1			13	2			20	1			5	0			5	7
		13	1			6	1			3	1			12	3			2	4		9	1	1		7	1	2			21	0			6	6			6	2
		14	2			7	2			4	1		7	1	2			3	1			2	3			2	1			22	0			7	1			7	0
		15	2			8	1			5	2			2	1			4	3			3	1			3	2		7	1	0			8	0			8	2
		16	4			9	2			6	4			3	1			5	6			4	1			4	0			2	1			9	1			9	1
	7	1	2			10	1			7	6			4	7			6	0			5	1			5	0			3	0			10	2			10	1
		2	4		8	1	2			8	6			5	1			7	1			6	2			6	0			4	2			11	0			11	2
		3	5			2	0			9	1			6	2			8	6			7	0			7	2			5	0							12	1
		4	1			3	1			10	1			7	1			9	2			8	1			8	0			6	1							13	2
		5	1			4	5			11	2			8	2			10	2			9	1			9	0			7	3						7	1	1
		6	2			5	1			12	0			9	2			11	1			10	1			10	1			8	0							2	2
		7	2			6	1			13	0			10	0		8	1	6			11	1			11	2			9	0							3	1
		8	1			7	1			14	4			11	2			2	1			12	1			12	0			10	2							4	1
		9	1			8	2			15	1			12	1			3	0			13	1			13	0			11	3							5	1
		10	2			9	1		8	1	0			13	3			4	4			14	0		8	1	1			12	1							6	1
		11	1			10	2			2	1			14	3			5	1		10	1	2			2	2			13	1							7	1
		12	4			11	2			3	3			15	0			6	5			2	0			3	3			14	0							8	3
		13	0			12	4			4	1			16	4			7	3			3	2			4	2		8	1	3							9	1
		14	1			13	2			5	0			17	3			8	1			4	2			5	4			2	1							10	1
	8	1	8		9	1	2			6	1			18	4			9	0			5	3			6	3			3	1							11	3
		2	4			2	1			7	2			19	2			10	0			6	3			7	2			4	1							12	1
		3	3			3	1			8	1		8	1	1		9	1	2			7	1			8	2			5	0							13	0
		4	15			4	1			9	4			2	0			2	3			8	2			9	0			6	1							14	2
		5	10			5	7			10	3			3	1			3	1			9	0		9	1	0			7	0							15	1
		6	0			6	2			11	2			4	2			4	1			10	2			2	2			8	0							16	1
		7	2			7	2		9	1	2			5	1			5	0							3	3		9	1	3						8	1	1
		8	1			8	0			2	2			6	3			6	2							4	3			2	1							2	3
		9	1							3	2			7	2			7	1							5	2			3	0							3	1
		10	2							4	1			8	4			8	0							6	7			4	0							4	6
		11	2							5	3			9	2			9	2							7	4			5	1							5	2
		12	2							6	0			10	2			10	1							8	0			6	3							6	0
		13	3							7	3			11	0			11	7							9	1			7	0							7	2
		14	1							8	0			12	4											10	1			8	1							8	1
		15	2							9	3			13	0											11	0			9	0							9	1
		16	1							10	2			14	3											12	1			10	1							10	1
										11	1			15	0											13	3			11	0							11	1
										12	0															14	0											12	1
																																						13	2
																																						14	2
																																						15	1
Condition	mCherry RNAi				All PCM' RNAi				CP110				Cep97				PLK4				ANA2				SAS6				BLD10				ANA1				SAS4
Marker	ANA1				ANA1				ANA1				ANA1				ANA1				ANA1				ANA1				ANA1				ANA1				ANA1
	Image	Cell	# particles		Image	Cell	# particles		Image	Cell	# particles		Image	Cell	# particles		Image	Cell	# particles		Image	Cell	# particles		Image	Cell	# particles		Image	Cell	# particles		Image	Cell	# particles		Image	Cell	# particles
	1	1	3		1	1	1		1	1	2		1	1	1		1	1	0		2	1	1		1	1	1		1	1	1		2	1	1		1	1	1
		2	2			2	3			2	4			2	3			2	0			2	1			2	1			2	2			2	2			2	3
		3	2			3	1			3	0			3	2			3	1			3	1			3	0			3	2			3	1			3	10
		4	2			4	1			4	0			4	0			4	1			4	0			4	1			4	1			4	4			4	2
		5	2			5	2			5	1			5	1			5	2			5	1			5	1			5	0			5	3			5	0
		6	2			6	1			6	1			6	3			6	3			6	2			6	5			6	1			6	2			6	1
		7	2			7	1			7	0			7	1			7	1			7	18			7	1			7	1			7	2			7	3
		8	2			8	2			8	0			8	1			8	1			8	1			8	0			8	0			8	1			8	2
		9	2			9	1			9	1			9	1			9	2			9	1			9	4			9	3			9	2			9	0
		10	2			10	1			10	7			10	3			10	0			10	1			10	1			10	4			10	4			10	2
		11	2			11	1			11	3			11	7			11	1			11	4			11	1			11	0			11	2			11	3
		12	2		2	1	3			12	3			12	3		2	1	2		3	1	9			12	1			12	0			12	1			12	1
		13	2			2	2			13	0		2	1	1			2	3			2	3			13	2			13	1			13	0			13	5
		14	2			3	1			14	1			2	0			3	0			3	1		2	1	3		2	1	1		3	1	2			14	2
		15	2			4	1			15	0			3	2			4	5			4	5			2	2			2	0			2	2			15	2
		16	2			5	3			16	1			4	1			5	1			5	3			3	3			3	2			3	1			16	0
		17	1			6	2		2	1	1			5	0			6	0			6	2			4	0			4	1			4	3		2	1	2
	2	1	1			7	1			2	0			6	5			7	2			7	8			5	3			5	1			5	3			2	2
		2	2			8	2			3	2			7	0			8	1			8	0			6	1			6	7			6	0			3	1
		3	2			9	1			4	3			8	3			9	4			9	6			7	0			7	2			7	0			4	2
		4	2			10	3			5	1			9	1			10	3			10	1			8	6			8	0			8	1			5	0
		5	2		3	1	1			6	0			10	2			11	1		4	1	0			9	1			9	1			9	6			6	1
		6	2			2	2			7	0			11	1			12	2			2	0			10	0			10	0			10	1			7	3
		7	2			3	2			8	0			12	3			13	3			3	1			11	1			11	5			11	4			8	0
		8	2			4	2			9	1			13	2		3	1	3			4	1			12	5			12	1		5	1	0			9	2
		9	1			5	0			10	0			14	1			2	1			5	0			13	3			13	0			2	1			10	0
		10	1			6	1			11	2			15	1			3	1			6	1			14	1			14	2			3	1			11	2
		11	1			7	1			12	5		3	1	2			4	4			7	1			15	0			15	1			4	0			12	2
		12	1			8	0			13	2			2	1			5	1			8	4		3	1	1			16	0			5	1			13	0
		13	1			9	2			14	2			3	1			6	3		5	1	2			2	4		3	1	1			6	2			14	0
		14	1			10	4		3	1	2			4	1			7	1			2	0			3	3			2	2			7	6			15	0
		15	1			11	3			2	2			5	2			8	8			3	2			4	3			3	0			8	0			16	5
		16	1			12	0			3	1			6	1			9	1			4	1			5	0			4	3			9	2		3	1	1
	3	1	3			13	1			4	1			7	3			10	2			5	2			6	3			5	5			10	2			2	3
		2	3		4	1	1			5	6			8	3			11	3			6	1			7	0			6	0			11	0			3	3
		3	2			2	3			6	0			9	0		4	1	1			7	0			8	4			7	1		6	1	0			4	9
		4	2			3	2			7	3			10	5			2	5			8	0			9	1			8	0			2	0			5	1
		5	2			4	0			8	1			11	2			3	1			9	1			10	4			9	1			3	1			6	1
		6	2			5	1			9	4			12	1			4	0			10	2			11	0			10	0			4	1			7	0
		7	2			6	0			10	4			13	3			5	1			11	1			12	1			11	1			5	0			8	0
		8	2			7	3			11	0			14	2			6	6			12	0			13	2			12	2			6	2			9	13
		9	3			8	3		4	1	0		4	1	4			7	6		6	1	1			14	1		4	1	3			7	0			10	1
		10	3			9	7			2	1			2	5			8	3			2	0		4	1	3			2	0			8	6			11	0
		11	3			10	2			3	1			3	2			9	4			3	1			2	4			3	0			9	1			12	0
		12	3		5	1	2			4	0			4	2			10	2			4	2			3	10			4	0			10	0			13	1
		13	2			2	0			5	1			5	3			11	2			5	7			4	3			5	1			11	2			14	0
		14	2			3	1			6	2			6	0		5	1	1			6	1			5	0			6	4			12	6			15	2
		15	1			4	4			7	0			7	0			2	1			7	0			6	1			7	3		8	1	2		4	1	3
		16	1			5	2			8	4			8	0			3	4			8	4			7	1			8	7			2	2			2	2
		17	0			6	0			9	1			9	5			4	2			9	1			8	8			9	5			3	0			3	3
	4	1	0			7	0		5	1	1		5	1	10			5	0			10	0			9	3			10	1			4	1			4	3
		2	0			8	1			2	0			2	0			6	1			11	5			10	2			11	2			5	8			5	2
		3	1			9	2			3	0			3	2			7	0		7	1	3			11	2			12	1			6	4			6	4
		4	1			10	1			4	1			4	2			8	0			2	2			12	1			13	1			7	1			7	4
		5	1			11	2			5	0			5	3			9	0			3	1			13	3		5	1	6			8	1			8	1
		6	1			12	1			6	1			6	3			10	0			4	2			14	4			2	0			9	2			9	2
		7	1			13	2			7	3			7	1			11	2			5	1			15	3			3	0			10	5			10	1
		8	1		6	1	1			8	1			8	5			12	0			6	2			16	6			4	2			11	2			11	1
		9	1			2	1			9	0			9	2			13	2			7	1			17	0			5	0			12	2			12	1
		10	1			3	1			10	1			10	0			14	1			8	1			18	1			6	1		9	1	2		5	1	0
		11	1			4	1			11	1			11	4			15	3			9	0			19	0			7	0			2	0			2	0
		12	1			5	0			12	1			12	3			16	0			10	0		6	1	0			8	3			3	0			3	1
	5	1	2			6	1		6	1	0			13	0		6	1	5			11	3			2	0			9	1			4	2			4	0
		2	2			7	1			2	2		6	1	1			2	4		8	1	0			3	0			10	0			5	5			5	2
		3	2			8	2			3	2			2	4			3	7			2	2			4	1			11	0			6	2			6	1
		4	2			9	2			4	0			3	1			4	0			3	0			5	2			12	2			7	2			7	10
		5	2			10	1			5	0			4	0			5	0			4	4			6	2			13	1			8	1			8	0
		6	2			11	1			6	2			5	2			6	2			5	1			7	1			14	2			9	0			9	2
		7	1			12	1			7	5			6	2			7	2			6	1			8	0			15	3			10	1			10	1
		8	1		7	1	1			8	5			7	1			8	0			7	2			9	2			16	3		10	1	1		6	1	0
		9	1			2	2			9	1			8	0			9	0			8	0			10	2			17	0			2	2			2	3
		10	1			3	1			10	1			9	0			10	3			9	0			11	0			18	1			3	0			3	1
		11	1			4	2		7	1	2			10	0			11	1			10	1			12	0			19	1			4	14			4	2
		12	1			5	1			2	1			11	1		7	1	4			11	0			13	2			20	2			5	1			5	1
		13	1			6	3			3	1			12	3			2	3		9	1	1		7	1	2			21	0			6	1			6	4
		14	1			7	2			4	1		7	1	2			3	0			2	1			2	1			22	0			7	0			7	1
		15	1			8	1			5	2			2	0			4	3			3	2			3	2		7	1	2			8	2			8	2
		16	1			9	0			6	2			3	1			5	6			4	0			4	0			2	2			9	3			9	1
	7	1	1			10	0			7	8			4	1			6	0			5	0			5	0			3	6			10	0			10	2
		2	1		8	1	2			8	6			5	0			7	0			6	2			6	0			4	5			11	1			11	1
		3	1			2	2			9	1			6	1			8	1			7	0			7	2			5	0							12	1
		4	1			3	1			10	0			7	0			9	1			8	1			8	0			6	5							13	2
		5	1			4	3			11	5			8	0			10	2			9	3			9	0			7	0						7	1	0
		6	1			5	1			12	0			9	1			11	1			10	1			10	1			8	0							2	1
		7	2			6	3			13	0			10	0		8	1	6			11	2			11	2			9	0							3	0
		8	2			7	4			14	0			11	2			2	3			12	2			12	0			10	1							4	2
		9	2			8	1			15	2			12	0			3	0			13	0			13	0			11	0							5	1
		10	2			9	1		8	1	0			13	1			4	1			14	1		8	1	5			12	0							6	0
		11	2			10	1			2	1			14	0			5	1		10	1	1			2	3			13	1							7	0
		12	2			11	2			3	1			15	1			6	3			2	1			3	4			14	4							8	2
		13	2			12	2			4	2			16	0			7	2			3	0			4	0		8	1	1							9	6
		14	1			13	1			5	0			17	2			8	0			4	3			5	4			2	1							10	2
	8	1	3		9	1	2			6	0			18	1			9	1			5	2			6	3			3	4							11	0
		2	3			2	1			7	0			19	2			10	2			6	2			7	1			4	2							12	2
		3	3			3	1			8	0		8	1	1		9	1	1			7	1			8	1			5	0							13	0
		4	3			4	3			9	4			2	0			2	1			8	1			9	3			6	1							14	0
		5	3			5	5			10	6			3	1			3	0			9	0		9	1	0			7	1							15	1
		6	3			6	1			11	1			4	1			4	1			10	1			2	2			8	1							16	0
		7	2			7	4		9	1	1			5	1			5	5							3	3		9	1	2						8	1	0
		8	2			8	3			2	1			6	1			6	3							4	3			2	2							2	1
		9	2							3	2			7	1			7	3							5	2			3	2							3	1
		10	2							4	1			8	11			8	0							6	7			4	1							4	3
		11	2							5	0			9	0			9	2							7	4			5	4							5	1
		12	2							6	2			10	0			10	1							8	0			6	1							6	3
		13	1							7	2			11	1			11	2							9	1			7	1							7	3
		14	2							8	0			12	0											10	1			8	1							8	2
		15	2							9	3			13	0											11	0			9	14							9	0
		16	2							10	1			14	2											12	1			10	1							10	1
										11	1			15	0											13	3			11	0							11	1
										12	1															14	0											12	2
																																						13	1
																																						14	3
																																						15	4
CONDITION	mCherry RNAi				All PCM' RNAi				CP110				CEP97				PLK4				ANA2				SAS6				BLD10				ANA1				SAS4
MARKER	SAS4				SAS4				SAS4				SAS4				SAS4				SAS4				SAS4				SAS4				SAS4				SAS4
	Image	Cell	# particles		Image	Cell	# particles		Image	Cell	# particles		Image	Cell	# particles		Image	Cell	# particles		Image	Cell	# particles		Image	Cell	# particles		Image	Cell	# particles		Image	Cell	# particles		Image	Cell	# particles
	1	1	2		1	1	1		1	1	1		1	1	4		1	1	2		1	1	0		1	1	1		1	1	1		1	1	2		1	1	1
		2	1			2	0			2	1			2	2			2	2			2	0			2	0			2	0			2	2			2	1
		3	0			3	1			3	4			3	0			3	1			3	0			3	2			3	0			3	3			3	0
		4	1			4	0			4	0			4	1			4	1			4	0			4	1			4	1			4	0			4	1
		5	2			5	0			5	0			5	1			5	0			5	0			5	0			5	0			5	0			5	0
		6	2			6	5			6	2			6	2			6	4			6	1			6	5			6	1			6	1			6	0
		7	1			7	0			7	0			7	0			7	1			7	0			7	0			7	3			7	2			7	0
		8	0		2	1	0			8	1			8	0			8	1			8	1			8	0			8	1			8	0			8	0
		9	2			2	1			9	1			9	2		2	1	0			9	0			9	0			9	0			9	2		2	1	0
		10	1			3	0		2	1	1		2	1	0			2	2			10	1			10	0			10	1			10	0			2	0
		11	6			4	0			2	0			2	1			3	1			11	0			11	5			11	2			11	1			3	0
	2	1	2			5	1			3	2			3	0			4	0			12	0			12	1		2	1	1		2	1	2			4	1
		2	2			6	0			4	0			4	0			5	0		2	1	0		2	1	1			2	1			2	1			5	0
		3	0			7	0			5	3			5	0			6	0			2	0			2	0			3	2			3	0			6	2
		4	2			8	2			6	0			6	1			7	2			3	1			3	0			4	2			4	0			7	1
		5	0		3	1	0			7	1			7	0		3	1	0			4	0			4	2			5	2			5	2			8	0
		6	2			2	0			8	1			8	1			2	2			5	0			5	0			6	0			6	0			9	1
		7	1			3	0			9	2			9	3			3	1			6	4			6	0			7	0			7	0			10	0
		8	4			4	1		3	1	2			10	1			4	0			7	0			7	3			8	5			8	1			11	1
		9	2			5	1			2	1			11	0			5	0			8	0			8	0		3	1	1			9	1		3	1	0
	5	1	5			6	0			3	0		3	1	0			6	1		3	1	0			9	0			2	0			10	1			2	2
		2	2			7	1			4	0			2	0			7	1			2	0			10	2			3	0		3	1	4			3	0
		3	1			8	1			5	2			3	2			8	1			3	2			11	0			4	1			2	1			4	0
		4	2			9	0			6	3			4	0			9	1			4	0		3	1	1			5	1			3	1			5	0
		5	6		4	1	2			7	0			5	2		4	1	1			5	0			2	2			6	0			4	2			6	0
		6	2			2	0			8	1			6	3			2	1			6	0			3	0			7	0			5	2			7	1
		7	2			3	1			9	4			7	0			3	0			7	0			4	1			8	1			6	1			8	2
		8	0			4	0			10	3			8	0			4	1			8	0			5	0			9	0			7	0			9	0
		9	1			5	0			11	2			9	0			5	1			9	1			6	0		4	1	1			8	0		4	1	0
		10	0			6	1		4	1	0			10	1			6	0			10	0			7	0			2	1			9	0			2	2
		11	2			7	2			2	4		4	1	0			7	1			11	1			8	0			3	3			10	0			3	1
		12	1		5	1	0			3	0			2	4			8	1			12	1			9	0			4	0			11	0			4	1
	6	1	1			2	0			4	1			3	3		5	1	1			13	1			10	0			5	0			12	1			5	0
		2	2			3	0			5	0			4	1			2	1			14	0		4	1	1			6	0		4	1	0			6	0
		3	1			4	0			6	1			5	1			3	0			15	0			2	1			7	1			2	2			7	0
		4	0			5	0			7	1			6	1			4	4			16	2			3	1			8	2			3	1			8	0
		5	3			6	1			8	0			7	1			5	0		4	1	1			4	2			9	0			4	1			9	0
		6	0			7	1			9	2			8	0			6	2			2	2			5	1			10	2			5	2			10	0
		7	4			8	2			10	0			9	0			7	2			3	0			6	1			11	1			6	1			11	0
		8	0		6	1	1			11	2			10	0			8	1			4	1			7	0		5	1	0			7	0		5	1	0
		9	0			2	0			12	1			11	3		6	1	0			5	0			8	0			2	0			8	1			2	1
		10	1			3	1			13	1			12	0			2	1			6	0			9	2			3	0			9	0			3	0
	7	1	3			4	2			14	1			13	1			3	1			7	1			10	0			4	0			10	0			4	1
		2	3			5	0			15	0		5	1	2			4	4			8	0			11	3			5	0			11	2			5	1
		3	0			6	1		5	1	1			2	0			5	0			9	1			12	6			6	1			12	2			6	0
		4	1			7	1			2	0			3	0			6	0			10	1			13	1			7	1			13	0			7	0
		5	5			8	0			3	0			4	0			7	0			11	2		5	1	0			8	2			14	1			8	1
		6	1		7	1	1			4	2			5	0			8	2		5	1	0			2	1			9	0		5	1	3			9	2
		7	0			2	1			5	1			6	0			9	0			2	0			3	4			10	1			2	0		6	1	0
		8	1			3	0			6	1			7	2			10	0			3	3			4	1		6	1	0			3	0			2	1
		9	2			4	0			7	1			8	0			11	2			4	0			5	1			2	1			4	0			3	1
	8	1	2			5	1			8	2			9	0			12	0			5	1			6	2			3	2			5	1			4	1
		2	2			6	0			9	0			10	0		7	1	0			6	0			7	10			4	4			6	1			5	0
		3	0			7	0			10	1			11	0			2	0			7	1			8	0			5	1			7	0			6	0
		4	0			8	1			11	0		6	1	0			3	1			8	2			9	4			6	2			8	0			7	1
		5	5		8	1	0		6	1	2			2	1			4	4			9	0		6	1	0			7	1			9	0			8	2
		6	4			2	0			2	0			3	0			5	0			10	0			2	0		7	1	3		6	1	0		8	1	0
		7	3			3	0			3	0			4	1			6	0			11	3			3	1			2	2			2	0			2	0
		8	1			4	0			4	0			5	1			7	1		6	1	0			4	2			3	2			3	0			3	0
		9	2			5	0			5	1			6	0			8	0			2	1			5	0			4	0			4	5			4	0
		10	3			6	1			6	1			7	2			9	0			3	1			6	1			5	0			5	1			5	1
		11	1			7	1			7	2			8	1			10	0			4	0			7	0			6	0			6	0			6	0
		12	2			8	1			8	0			9	5			11	1			5	1			8	0			7	0			7	0			7	0
	9	1	1			9	0			9	2			10	1		8	1	1			6	0			9	1			8	0			8	1			8	0
		2	0			10	1			10	0			11	2			2	0			7	0			10	1			9	0			9	0			9	0
		3	2			11	0			11	2			12	2			3	2			8	0		7	1	1			10	0			10	0		9	1	0
		4	2			12	0		7	1	0		7	1	1			4	0			9	2			2	0			11	0			11	3			2	2
		5	1		9	1	2			2	1			2	0			5	2			10	0			3	0			12	1			12	0			3	1
		6	2			2	0			3	0			3	0			6	1		7	1	2			4	7			13	2			13	0			4	0
		7	2			3	1			4	0			4	0			7	2			2	0			5	0			14	0			14	0			5	1
						4	0			5	1			5	0			8	1			3	0			6	0		8	1	0		7	1	3			6	0
						5	0			6	1			6	3			9	0			4	0			7	1			2	1			2	1			7	2
						6	0			7	0			7	2			10	2			5	0			8	2			3	3			3	1			8	0
						7	1			8	7			8	4			11	0			6	0			9	3			4	4			4	1			9	0
						8	1			9	1			9	0		9	1	1			7	1			10	0			5	2			5	2			10	0
						9	1			10	1			10	0			2	1		8	1	0		8	1	1			6	2			6	1			11	1
									8	1	1			11	0			3	0			2	0			2	0			7	1			7	2		10	1	1
										2	0		8	1	1			4	0			3	1			3	1			8	1			8	1			2	4
										3	1			2	0			5	1			4	1			4	0			9	0			9	3			3	1
										4	2			3	0			6	0			5	0			5	0		9	1	1			10	2			4	2
										5	0			4	2			7	2			6	0			6	1			2	0			11	1			5	0
										6	0			5	1			8	0			7	1			7	0			3	1		8	1	0			6	0
										7	2			6	0			9	0			8	2			8	1			4	1			2	1			7	2
										8	1			7	2		10	1	0		9	1	0			9	0			5	0			3	0			8	0
										9	4			8	0			2	0			2	0		9	1	1			6	1			4	0			9	0
										10	2			9	4			3	2			3	0			2	2			7	1			5	1			10	3
									9	1	0			10	2			4	4			4	1			3	1			8	1			6	1
										2	1			11	0			5	2			5	0			4	0			9	0			7	4
										3	0			12	0			6	1			6	0			5	1		10	1	1			8	2
										4	0			13	0			7	0			7	2			6	1			2	1			9	2
										5	1			14	0			8	2			8	0			7	2			3	1			10	1
										6	1			15	3			9	2			9	1			8	0			4	3			11	0
										7	1		9	1	0			10	2		10	1	0			9	1			5	5			12	3
										8	0			2	0							2	2			10	0			6	0			13	0
										9	2			3	1							3	0			11	0			7	1			14	0
										10	0			4	1							4	0		10	1	2			8	2			15	0
										11	0			5	0							5	0			2	2			9	0			16	0
									10	1	1			6	2							6	0			3	0			10	2		9	1	0
										2	0			7	0							7	2			4	4							2	1
										3	4			8	0							8	0			5	1							3	1
										4	2			9	0							9	0			6	0							4	0
										5	0											10	0			7	1							5	1
										6	3											11	0			8	4							6	2
										7	0															9	5							7	1
										8	0															10	1							8	3
										9	1															11	4
																										12	0
Condition	mCherry RNAi				All PCM' RNAi				CP110				Cep97				PLK4				ANA2				SAS6				BLD10				ANA1				SAS4
Marker	CP110				CP110				CP110				CP110				CP110				CP110				CP110				CP110				CP110				CP110
	Image	Cell	# particles		Image	Cell	# particles		Image	Cell	# particles		Image	Cell	# particles		Image	Cell	# particles		Image	Cell	# particles		Image	Cell	# particles		Image	Cell	# particles		Image	Cell	# particles		Image	Cell	# particles
	1	1	2		1	1	2		1	1	2		1	1	4		1	1	6		1	1	8		1	1	2		1	1	2		1	1	2		1	1	2
		2	2			2	3			2	0			2	0			2	3			2	4			2	1			2	8			2	0			2	1
		3	0			3	0			3	4			3	3			3	1			3	0			3	0			3	0			3	1			3	1
		4	4			4	2			4	1			4	0			4	0			4	0			4	2			4	3			4	5			4	1
		5	4			5	1			5	1			5	0			5	2			5	3			5	0			5	1			5	2			5	2
		6	4			6	0			6	2			6	0			6	0			6	0			6	0			6	1			6	4			6	4
		7	3			7	1			7	0			7	1			7	3			7	3			7	0			7	1			7	1			7	2
		8	3		2	1	0			8	2			8	0			8	1			8	4			8	0			8	1			8	0			8	0
		9	2			2	1			9	1			9	0		2	1	2			9	0			9	2			9	1			9	2		2	1	1
		10	0			3	2		2	1	3		2	1	0			2	1			10	2			10	2			10	1			10	0			2	0
		11	7			4	0			2	1			2	1			3	2			11	0			11	0			11	3			11	4			3	1
	2	1	4			5	1			3	3			3	2			4	0			12	2			12	0		2	1	4		2	1	2			4	2
		2	3			6	1			4	1			4	0			5	3		2	1	1		2	1	0			2	3			2	1			5	0
		3	0			7	0			5	0			5	1			6	1			2	5			2	3			3	1			3	0			6	1
		4	1			8	2			6	1			6	2			7	1			3	6			3	0			4	2			4	0			7	0
		5	3		3	1	0			7	2			7	2		3	1	1			4	0			4	3			5	1			5	5			8	1
		6	4			2	1			8	0			8	1			2	2			5	1			5	1			6	3			6	2			9	1
		7	2			3	0			9	4			9	1			3	1			6	3			6	0			7	2			7	0			10	0
		8	5			4	2		3	1	2			10	3			4	2			7	1			7	1			8	4			8	1			11	1
		9	1			5	1			2	3			11	0			5	2			8	3			8	0		3	1	1			9	2		3	1	2
	5	1	6			6	0			3	3		3	1	0			6	1		3	1	2			9	0			2	2			10	0			2	0
		2	2			7	2			4	0			2	2			7	2			2	4			10	0			3	0		3	1	1			3	0
		3	3			8	2			5	1			3	0			8	0			3	2			11	3			4	2			2	3			4	0
		4	1			9	6			6	0			4	0			9	1			4	0		3	1	3			5	4			3	1			5	0
		5	2		4	1	2			7	1			5	2		4	1	0			5	1			2	1			6	1			4	2			6	4
		6	1			2	1			8	2			6	1			2	3			6	1			3	0			7	0			5	1			7	4
		7	2			3	1			9	5			7	1			3	1			7	2			4	0			8	11			6	0			8	2
		8	3			4	0			10	2			8	0			4	0			8	1			5	0			9	4			7	0			9	0
		9	2			5	0			11	0			9	2			5	1			9	1			6	0		4	1	3			8	0		4	1	4
		10	1			6	1		4	1	1			10	4			6	3			10	2			7	0			2	2			9	2			2	0
		11	1			7	4			2	0		4	1	0			7	1			11	2			8	4			3	2			10	3			3	0
		12	1		5	1	0			3	1			2	2			8	1			12	0			9	2			4	2			11	1			4	1
	6	1	1			2	0			4	0			3	2		5	1	1			13	1			10	1			5	5			12	0			5	3
		2	4			3	0			5	2			4	1			2	0			14	1		4	1	2			6	2		4	1	2			6	2
		3	4			4	4			6	0			5	3			3	2			15	0			2	2			7	2			2	5			7	0
		4	2			5	2			7	0			6	2			4	2			16	2			3	0			8	2			3	2			8	0
		5	3			6	2			8	0			7	0			5	1		4	1	2			4	2			9	2			4	0			9	1
		6	4			7	1			9	2			8	0			6	2			2	2			5	1			10	1			5	1			10	2
		7	6			8	2			10	0			9	4			7	2			3	0			6	1			11	6			6	1			11	0
		8	4		6	1	1			11	2			10	0			8	1			4	2			7	0		5	1	3			7	1		5	1	2
		9	5			2	1			12	4			11	2		6	1	0			5	1			8	0			2	1			8	0			2	5
		10	3			3	1			13	2			12	0			2	1			6	4			9	2			3	0			9	0			3	1
	7	1	2			4	1			14	3			13	0			3	0			7	0			10	0			4	2			10	2			4	2
		2	4			5	1			15	1		5	1	0			4	2			8	2			11	3			5	1			11	4			5	0
		3	3			6	0		5	1	1			2	3			5	1			9	0			12	2			6	0			12	2			6	0
		4	0			7	1			2	2			3	1			6	0			10	2			13	1			7	4			13	0			7	2
		5	2			8	9			3	0			4	2			7	0			11	2		5	1	2			8	4			14	2			8	1
		6	3		7	1	1			4	0			5	1			8	2		5	1	3			2	2			9	4		5	1	2			9	2
		7	0			2	1			5	0			6	4			9	1			2	1			3	0			10	3			2	0		6	1	1
		8	3			3	1			6	0			7	3			10	5			3	2			4	2		6	1	2			3	3			2	3
		9	3			4	2			7	1			8	0			11	2			4	1			5	2			2	1			4	5			3	0
	8	1	3			5	2			8	0			9	3			12	0			5	2			6	1			3	3			5	1			4	2
		2	2			6	2			9	0			10	5		7	1	0			6	0			7	0			4	5			6	2			5	0
		3	3			7	2			10	0			11	2			2	2			7	1			8	0			5	0			7	2			6	3
		4	3			8	1			11	0		6	1	2			3	5			8	0			9	7			6	2			8	3			7	1
		5	7		8	1	0		6	1	1			2	3			4	2			9	0		6	1	0			7	3			9	2			8	0
		6	5			2	0			2	0			3	0			5	0			10	0			2	2		7	1	3		6	1	1		8	1	2
		7	0			3	2			3	1			4	0			6	0			11	2			3	1			2	2			2	0			2	0
		8	7			4	0			4	1			5	0			7	0		6	1	0			4	3			3	0			3	4			3	1
		9	7			5	0			5	0			6	0			8	1			2	3			5	2			4	1			4	8			4	3
		10	4			6	2			6	0			7	0			9	0			3	2			6	4			5	0			5	4			5	2
		11	1			7	3			7	3			8	1			10	3			4	0			7	6			6	1			6	0			6	0
		12	9			8	1			8	0			9	0			11	2			5	1			8	1			7	4			7	1			7	2
	9	1	4			9	2			9	0			10	0		8	1	1			6	0			9	3			8	1			8	4			8	2
		2	2			10	2			10	1			11	1			2	0			7	0			10	3			9	0			9	0			9	0
		3	2			11	0			11	0			12	5			3	2			8	3		7	1	1			10	0			10	1		9	1	2
		4	4			12	1		7	1	1		7	1	0			4	0			9	1			2	0			11	0			11	0			2	1
		5	2		9	1	2			2	1			2	0			5	1			10	1			3	0			12	1			12	5			3	1
		6	2			2	3			3	1			3	0			6	1		7	1	1			4	0			13	1			13	3			4	1
		7	2			3	2			4	1			4	4			7	0			2	1			5	0			14	3			14	0			5	4
						4	0			5	0			5	2			8	1			3	0			6	3		8	1	0		7	1	6			6	4
						5	5			6	5			6	0			9	1			4	2			7	1			2	2			2	1			7	2
						6	1			7	2			7	0			10	2			5	0			8	1			3	3			3	4			8	1
						7	1			8	2			8	3			11	2			6	3			9	2			4	4			4	1			9	2
						8	3			9	0			9	1		9	1	1			7	1			10	5			5	2			5	6			10	0
						9	1			10	1			10	3			2	0		8	1	0		8	1	1			6	2			6	1			11	7
									8	1	1			11	2			3	2			2	2			2	3			7	2			7	2		10	1	3
										2	0		8	1	1			4	0			3	3			3	2			8	0			8	1			2	3
										3	0			2	2			5	2			4	1			4	0			9	1			9	4			3	3
										4	0			3	0			6	2			5	2			5	3		9	1	0			10	3			4	2
										5	0			4	2			7	2			6	0			6	3			2	2			11	1			5	0
										6	0			5	0			8	0			7	1			7	1			3	0		8	1	0			6	3
										7	3			6	0			9	2			8	0			8	2			4	5			2	3			7	3
										8	0			7	0		10	1	0		9	1	0			9	1			5	2			3	1			8	1
										9	0			8	1			2	2			2	1		9	1	2			6	2			4	3			9	1
										10	0			9	0			3	1			3	3			2	4			7	2			5	2			10	1
									9	1	1			10	2			4	5			4	2			3	0			8	1			6	3
										2	0			11	2			5	2			5	2			4	3			9	0			7	2
										3	0			12	1			6	1			6	2			5	1		10	1	4			8	1
										4	0			13	1			7	1			7	0			6	2			2	3			9	1
										5	0			14	1			8	1			8	0			7	5			3	2			10	1
										6	0			15	1			9	8			9	2			8	2			4	1			11	0
										7	1		9	1	1			10	2		10	1	2			9	0			5	6			12	1
										8	0			2	0							2	2			10	2			6	1			13	1
										9	2			3	3							3	1			11	0			7	2			14	0
										10	0			4	2							4	2		10	1	2			8	0			15	3
										11	2			5	1							5	2			2	0			9	1			16	4
									10	1	0			6	0							6	0			3	2			10	2		9	1	4
										2	0			7	1							7	2			4	1							2	2
										3	2			8	0							8	0			5	2							3	0
										4	0			9	0							9	1			6	0							4	3
										5	4											10	1			7	0							5	1
										6	0											11	1			8	0							6	1
										7	3															9	3							7	1
										8	0															10	1							8	3
										9	3															11	0
																										12	1

## Sheet: Replicate 2
Condition	mCherry RNAi				All PCM' RNAi				CP110				Cep97				PLK4				ANA2				SAS6				BLD10				ANA1				SAS4
Marker	D-PLP				D-PLP				D-PLP				D-PLP				D-PLP				D-PLP				D-PLP				D-PLP				D-PLP				D-PLP
	Image	Cell	# particles		Image	Cell	# particles		Image	Cell	# particles		Image	Cell	# particles		Image	Cell	# particles		Image	Cell	# particles		Image	Cell	# particles		Image	Cell	# particles		Image	Cell	# particles		Image	Cell	# particles
	1	1	1		1	1	1		1	1	1		1	1	3		1	1	2		1	1	1		1	1	3		1	1	1		1	1	0		1	1	1
		2	1			2	0			2	2			2	2			2	2			2	1			2	2			2	0			2	0			2	3
		3	4			3	0			3	1			3	0			3	0			3	2			3	1			3	2			3	0			3	4
		4	1			4	1			4	1			4	2			4	2			4	2			4	1			4	2			4	1			4	2
		5	0			5	2			5	2			5	3			5	0			5	1			5	1			5	0			5	0			5	1
		6	5			6	3			6	3			6	2			6	1			6	0			6	4			6	2			6	1			6	1
		7	2			7	1			7	0			7	2			7	1			7	0			7	2			7	1			7	2			7	2
		8	0			8	0			8	1			8	1			8	1			8	0			8	0			8	3			8	6			8	2
		9	4			9	0			9	1			9	8			9	2			9	0			9	1			9	2			9	2			9	2
		10	1			10	1			10	2			10	5			10	1			10	4			10	2			10	1			10	0			10	3
		11	0			11	0			11	0			11	2			11	2			11	0			11	4			11	2			11	1			11	1
		12	2			12	1			12	2			12	1			12	1			12	1			12	0			12	1			12	0			12	4
		13	8			13	1			13	0			13	2			13	1			13	0			13	1			13	4			13	1			13	1
		14	0			14	0			14	1			14	3			14	2			14	2			14	1			14	0			14	1			14	3
		15	2			15	0			15	3			15	0			15	0			15	2			15	1			15	2			15	1			15	0
	2	1	8		2	1	0		2	1	2			16	2			16	1			16	2			16	2			16	0		2	1	2		2	1	1
		2	2			2	0			2	2			17	2			17	2			17	0			17	2		2	1	0			2	1			2	2
		3	4			3	0			3	2		2	1	2			18	2			18	0			18	0			2	1			3	1			3	1
		4	0			4	0			4	3			2	2			19	2			19	1			19	1			3	0			4	0			4	0
		5	0			5	1			5	2			3	2		2	1	0			20	0			20	1			4	1			5	3			5	0
		6	0			6	2			6	3			4	0			2	3			21	1			21	2			5	1			6	0			6	3
		7	5			7	0			7	1			5	0			3	0			22	1			22	2			6	3			7	1			7	0
		8	0			8	0			8	0			6	1			4	2			23	0		2	1	2			7	0			8	1			8	0
		9	6			9	0			9	0			7	2			5	1		2	1	1			2	2			8	1			9	2			9	1
		10	2			10	0			10	3			8	2			6	1			2	0			3	0			9	4			10	0			10	3
		11	6			11	1			11	2			9	1			7	2			3	1			4	2			10	2			11	2			11	0
		12	4			12	0			12	0			10	1			8	2			4	0			5	1			11	2			12	1			12	3
		13	0			13	1			13	4			11	0			9	2			5	1			6	0			12	1			13	0			13	0
		14	1			14	1			14	2			12	0			10	0			6	2			7	2			13	5			14	0			14	1
		15	0			15	0			15	4			13	2			11	1			7	1			8	0			14	1			15	6			15	0
		16	2			16	1			16	1			14	2			12	0			8	4			9	2			15	1			16	4			16	0
		17	1			17	0			17	3			15	5			13	2			9	0			10	1			16	1			17	0			17	0
		18	2		3	1	1			18	3			16	2			14	4			10	0			11	1			17	0			18	1			18	1
		19	2			2	0			19	0			17	1			15	2			11	1			12	4			18	2			19	1			19	0
		20	0			3	0			20	2			18	1			16	3			12	1			13	0			19	0			20	1			20	0
		21	1			4	0			21	2			19	0			17	1			13	1			14	1		3	1	0		3	1	2		3	1	0
	3	1	4			5	0		3	1	4		3	1	3			18	2			14	0			15	1			2	1			2	1			2	1
		2	3			6	3			2	0			2	0			19	1			15	1			16	1			3	3			3	1			3	3
		3	0			7	1			3	2			3	0			20	1			16	1		3	1	1			4	2			4	0			4	1
		4	1			8	0			4	2			4	2			21	0			17	1			2	0			5	1			5	0			5	1
		5	12			9	1			5	4			5	10			22	3			18	1			3	4			6	1			6	0			6	4
		6	3			10	0			6	2			6	0		3	1	1			19	0			4	0			7	2			7	0			7	1
		7	1			11	0			7	0			7	6			2	0			20	1			5	3			8	1			8	1			8	2
		8	1			12	1			8	0			8	8			3	1			21	5			6	0			9	1			9	0			9	1
		9	2			13	1			9	2			9	2			4	2			22	0			7	4			10	4			10	1			10	0
		10	0			14	0			10	4			10	0			5	1			23	1			8	2			11	2			11	1			11	0
		11	2			15	1			11	2			11	2			6	0		3	1	0			9	3			12	0			12	0			12	0
		12	1			16	0			12	0			12	2			7	0			2	1			10	1			13	2			13	1			13	2
		13	1			17	0			13	2			13	0			8	3			3	3			11	1			14	1			14	0			14	0
		14	2		4	1	0			14	0			14	2			9	0			4	2			12	1			15	2			15	1			15	3
		15	0			2	1			15	0			15	2			10	1			5	2			13	2			16	2			16	0			16	2
		16	0			3	0			16	2			16	0			11	1			6	0			14	0			17	0			17	1			17	3
		17	6			4	0		4	1	1			17	2			12	0			7	0			15	1			18	0			18	1			18	2
		18	0			5	0			2	2		4	1	7			13	1			8	1			16	0		4	1	0			19	1			19	0
		19	2			6	1			3	0			2	0			14	1			9	2			17	2			2	5			20	0			20	1
	4	1	2			7	2			4	0			3	8			15	2			10	2			18	0			3	1		4	1	1			21	2
		2	2			8	0			5	2			4	0			16	0			11	2			19	2			4	1			2	1			22	2
		3	4			9	1			6	2			5	3			17	1			12	0			20	1			5	1			3	2		4	1	2
		4	3			10	0			7	2			6	2			18	2			13	2			21	6			6	4			4	1			2	0
		5	3			11	0			8	2			7	2		4	1	4			14	0			22	0			7	1			5	0			3	4
		6	2			12	1			9	0			8	5			2	2			15	0			23	9			8	4			6	0			4	2
		7	2			13	0			10	1			9	2			3	0			16	0		4	1	0			9	0			7	0			5	1
		8	0			14	0			11	1			10	2			4	2			17	3			2	2			10	0			8	5			6	1
		9	3		5	1	0			12	0			11	2			5	0			18	1			3	1			11	1			9	2			7	5
		10	3			2	1			13	1			12	3			6	2			19	2			4	2			12	4			10	0			8	0
		11	2			3	3			14	0			13	2			7	1			20	0			5	0			13	2			11	0			9	0
		12	3			4	0			15	0			14	0			8	2		4	1	1			6	1			14	4			12	1			10	0
		13	6			5	1			16	3			15	0			9	1			2	1			7	2			15	1			13	1			11	3
		14	1			6	1		5	1	2			16	0			10	2			3	0			8	1			16	0			14	2			12	1
		15	4			7	0			2	0			17	1			11	2			4	1			9	2			17	0			15	2			13	2
	5	1	2			8	4			3	1			18	0			12	2			5	0			10	0			18	0			16	1			14	4
		2	1			9	1			4	0			19	4			13	0			6	1			11	5		5	1	3			17	1			15	1
		3	1			10	3			5	5			20	3			14	3			7	1			12	1			2	3			18	1			16	3
		4	5			11	3			6	2		5	1	2			15	0			8	1			13	3			3	0			19	1			17	0
		5	4			12	1			7	0			2	0			16	2			9	0			14	3			4	1			20	1			18	1
		6	0			13	3			8	2			3	3			17	3			10	1			15	2			5	0			21	0			19	3
		7	5			14	1			9	2			4	6		5	1	2			11	0			16	2			6	2			22	4			20	0
		8	2			15	0			10	8			5	3			2	2			12	0		5	1	2			7	1			23	0		5	1	2
		9	2			16	0			11	1			6	2			3	0			13	0			2	1			8	2			24	0			2	3
		10	2			17	0			12	1			7	0			4	2			14	3			3	1			9	1			25	1			3	0
		11	2		6	1	0			13	0			8	2			5	2			15	0			4	1			10	2		5	1	0			4	1
		12	2			2	0			14	3			9	2			6	1			16	1			5	1			11	0			2	2			5	0
		13	3			3	1			15	2			10	2			7	2		5	1	0			6	2			12	1			3	1			6	1
		14	2			4	2			16	0			11	4			8	0			2	1			7	1			13	1			4	0			7	2
		15	1			5	0		6	1	1			12	1			9	0			3	1			8	2			14	2			5	1			8	1
		16	4			6	0			2	1			13	0			10	0			4	1			9	1			15	2			6	0			9	5
		17	1			7	0			3	2			14	3			11	0			5	2			10	2			16	1			7	1			10	1
		18	1			8	0			4	3			15	2			12	1			6	0			11	1			17	2			8	0			11	1
		19	0			9	2			5	2			16	0			13	4			7	1			12	2			18	1			9	0			12	1
		20	0			10	1			6	1			17	0			14	1			8	1			13	0		6	1	1			10	2			13	0
	6	1	3			11	0			7	2		6	1	2			15	1			9	0			14	1			2	0			11	0			14	8
		2	2			12	0			8	1			2	0			16	0			10	1			15	0			3	1			12	1			15	0
		3	2			13	1			9	2			3	0		6	1	0			11	1			16	2			4	1			13	0			16	1
		4	2			14	1			10	5			4	2			2	2			12	2		6	1	2			5	1			14	2		6	1	2
		5	1			15	0			11	2			5	2			3	0			13	0			2	0			6	1			15	0			2	0
		6	2			16	0			12	2			6	1			4	2			14	0			3	1			7	1			16	1			3	0
		7	4			17	0			13	4			7	2			5	2		6	1	1			4	3			8	1			17	0			4	0
		8	2		7	1	1			14	2			8	2			6	0			2	3			5	0			9	3			18	1			5	4
		9	2			2	0		7	1	1			9	4			7	3			3	1			6	0			10	1			19	1			6	2
		10	2			3	0			2	0			10	2			8	1			4	0			7	1			11	1		6	1	1			7	1
		11	2			4	0			3	0			11	2			9	0			5	2			8	0			12	0			2	0			8	0
		12	4			5	0			4	3			12	0			10	2			6	3			9	0			13	2			3	1			9	1
		13	1			6	0			5	1			13	2			11	2			7	2			10	1			14	3			4	1			10	3
		14	2			7	1			6	2			14	0			12	4			8	0			11	0			15	1			5	0			11	0
		15	0			8	0			7	2			15	0			13	2			9	1			12	1			16	3			6	0			12	2
		16	2			9	0			8	2			16	2			14	2			10	0			13	2			17	0			7	0			13	0
		17	1			10	0			9	1			17	1							11	1			14	2			18	1			8	1			14	1
		18	2			11	2							18	2							12	2			15	2							9	1			15	0
		19	0			12	1							19	1							13	1			16	2							10	1			16	2
						13	0						8	1	2							14	0			17	0							11	0			17	2
						14	0							2	2											18	2							12	2			18	0
														3	8																			13	0			19	2
														4	2																			14	1			20	2
														5	0																			15	0
														6	2																			16	4
														7	0																			17	0
														8	1																			18	0
														9	2																			19	0
														10	0																			20	1
														11	1																			21	0
														12	3																			22	5
														13	5
														14	4
														15	3
														16	0
														17	3
														18	0
														19	2
														20	2
Condition	mCherry RNAi				All PCM' RNAi				Cp110				CEP97				PLK4				Ana2				SAS6				BLD10				ANA1				SAS4
Marker	BLD10				BLD10				BLD10				BLD10				BLD10				BLD10				BLD10				BLD10				BLD10				BLD10
	Image	Cell	# particles		Image	Cell	# particles		Image	Cell	# particles		Image	Cell	# particles		Image	Cell	# particles		Image	Cell	# particles		Image	Cell	# particles		Image	Cell	# particles		Image	Cell	# particles		Image	Cell	# particles
	1	1	1		1	1	2		1	1	0		1	1	2		1	1	4		1	1	1		1	1	3		1	1	0		1	1	2		1	1	1
		2	4			2	1			2	2			2	1			2	2			2	1			2	2			2	0			2	1			2	2
		3	4			3	1			3	3			3	2			3	0			3	3			3	1			3	2			3	4			3	5
		4	1			4	1			4	2			4	2			4	2			4	1			4	1			4	2			4	1			4	3
		5	2			5	1			5	2			5	3			5	2			5	1			5	1			5	0			5	1			5	1
		6	5			6	3			6	3			6	2			6	8			6	0			6	5			6	2			6	2			6	1
		7	2			7	0			7	0			7	2			7	1			7	2			7	2			7	0			7	0			7	2
		8	0			8	1			8	0			8	1			8	1			8	0			8	1			8	3			8	2			8	2
		9	2			9	2			9	0			9	6			9	2			9	0			9	1			9	2			9	1			9	2
		10	1			10	2			10	2			10	4			10	2			10	3			10	4			10	2			10	0			10	3
		11	2			11	1			11	1			11	2			11	2			11	0			11	3			11	1			11	1			11	1
		12	2			12	2			12	2			12	2			12	1			12	1			12	0			12	1			12	1			12	4
		13	8			13	2			13	0			13	2			13	1			13	0			13	0			13	1			13	0			13	1
		14	1			14	1			14	1			14	0			14	2			14	3			14	1			14	0			14	1			14	3
		15	3			15	0			15	3			15	4			15	0			15	3			15	0			15	1			15	0			15	0
	2	1	8		2	1	1		2	1	2			16	2			16	1			16	2			16	1			16	0			16	1		2	1	1
		2	2			2	2			2	2			17	2			17	2			17	0			17	2		2	1	0			17	0			2	2
		3	4			3	1			3	2		2	1	1			18	2			18	0			18	1			2	1			18	2			3	2
		4	1			4	4			4	3			2	2			19	2			19	0			19	2			3	0			19	0			4	0
		5	0			5	2			5	2			3	2		2	1	1			20	0			20	1			4	0		2	1	0			5	1
		6	3			6	1			6	3			4	0			2	3			21	4			21	2			5	2			2	0			6	1
		7	5			7	3			7	3			5	1			3	4			22	2			22	2			6	3			3	1			7	1
		8	0			8	1			8	0			6	1			4	2			23	1		2	1	2			7	0			4	2			8	1
		9	7			9	1			9	1			7	1			5	1		2	1	1			2	0			8	2			5	1			9	3
		10	2			10	2			10	1			8	3			6	0			2	2			3	0			9	4			6	2			10	2
		11	8			11	1			11	2			9	3			7	2			3	1			4	2			10	2			7	0			11	0
		12	9			12	0			12	0			10	1			8	2			4	0			5	2			11	0			8	1			12	3
		13	0			13	1			13	5			11	1			9	1			5	0			6	0			12	1			9	1			13	0
		14	1			14	0			14	1			12	0			10	0			6	2			7	1			13	4			10	0			14	1
		15	0			15	4			15	2			13	2			11	0			7	2			8	0			14	0			11	1			15	0
		16	2			16	1			16	1			14	2			12	1			8	4			9	2			15	2			12	2			16	1
		17	4			17	1			17	3			15	4			13	2			9	0			10	1			16	0			13	0			17	0
		18	0		3	1	0			18	3			16	0			14	4			10	0			11	1			17	1			14	1			18	1
		19	3			2	1			19	3			17	1			15	1			11	1			12	4			18	2			15	3			19	0
		20	0			3	1			20	2			18	1			16	3			12	2			13	1			19	2			16	1			20	4
		21	1			4	1			21	2			19	1			17	1			13	1			14	2		3	1	2			17	0		3	1	1
	3	1	4			5	0		3	1	1		3	1	0			18	1			14	0			15	1			2	1			18	1			2	1
		2	3			6	0			2	1			2	0			19	1			15	2			16	1			3	0			19	1			3	3
		3	1			7	0			3	0			3	2			20	0			16	1		3	1	1			4	2			20	0			4	2
		4	1			8	0			4	1			4	2			21	1			17	0			2	1			5	1			21	1			5	1
		5	14			9	2			5	4			5	9			22	3			18	0			3	6			6	2			22	1			6	4
		6	3			10	0			6	2			6	1		3	1	1			19	0			4	0			7	2		3	1	1			7	1
		7	1			11	1			7	0			7	6			2	0			20	1			5	3			8	1			2	8			8	2
		8	2			12	3			8	1			8	5			3	1			21	4			6	0			9	2			3	1			9	0
		9	2			13	0			9	3			9	2			4	2			22	1			7	4			10	4			4	1			10	4
		10	0			14	1			10	2			10	0			5	2			23	1			8	2			11	2			5	1			11	0
		11	3			15	1			11	2			11	2			6	0		3	1	1			9	3			12	0			6	0			12	3
		12	2			16	1			12	1			12	2			7	2			2	1			10	1			13	2			7	0			13	2
		13	2			17	1			13	2			13	0			8	0			3	2			11	1			14	1			8	2			14	1
		14	3		4	1	0			14	6			14	2			9	0			4	2			12	0			15	2			9	0			15	3
		15	1			2	1			15	2			15	2			10	1			5	2			13	2			16	2			10	1			16	2
		16	4			3	3			16	2			16	0			11	0			6	0			14	1			17	1			11	1			17	2
		17	7			4	0		4	1	2			17	2			12	0			7	0			15	1			18	1			12	0			18	2
		18	1			5	1			2	2		4	1	7			13	1			8	1			16	2		4	1	0			13	1			19	1
		19	3			6	1			3	0			2	0			14	1			9	1			17	1			2	2			14	0			20	1
	4	1	2			7	0			4	0			3	11			15	2			10	0			18	1			3	0			15	0			21	1
		2	2			8	4			5	2			4	1			16	0			11	1			19	2			4	1			16	0			22	2
		3	4			9	1			6	4			5	3			17	1			12	0			20	1			5	1			17	1		4	1	1
		4	3			10	3			7	2			6	2			18	2			13	3			21	6			6	1			18	0			2	0
		5	4			11	3			8	2			7	2		4	1	4			14	1			22	1			7	0			19	2			3	4
		6	2			12	1			9	0			8	6			2	2			15	1			23	10			8	0			20	1			4	2
		7	2			13	3			10	2			9	3			3	1			16	0		4	1	2			9	1		4	1	0			5	2
		8	0			14	1			11	1			10	2			4	2			17	8			2	2			10	0			2	0			6	1
		9	3		5	1	0			12	4			11	2			5	1			18	1			3	1			11	1			3	1			7	4
		10	2			2	1			13	3			12	2			6	2			19	2			4	2			12	4			4	2			8	0
		11	3			3	0			14	0			13	1			7	0			20	0			5	2			13	1			5	3			9	0
		12	3			4	1			15	0			14	0			8	2		4	1	1			6	1			14	1			6	1			10	0
		13	6			5	1			16	2			15	2			9	0			2	1			7	2			15	0			7	0			11	4
		14	0			6	0		5	1	2			16	1			10	2			3	0			8	1			16	1			8	0			12	2
		15	4			7	0			2	1			17	3			11	2			4	1			9	2			17	1			9	0			13	2
	5	1	2			8	0			3	1			18	3			12	2			5	1			10	1			18	0			10	0			14	4
		2	1			9	1			4	0			19	4			13	1			6	1			11	5		5	1	2			11	1			15	1
		3	0			10	1			5	5			20	4			14	4			7	1			12	1			2	0			12	1			16	4
		4	5			11	1			6	1		5	1	2			15	0			8	0			13	3			3	1			13	1			17	1
		5	4			12	1			7	1			2	0			16	2			9	2			14	3			4	1			14	1			18	0
		6	0			13	0			8	2			3	6			17	4			10	1			15	5			5	0			15	1			19	2
		7	6			14	1			9	2			4	7		5	1	2			11	0			16	2			6	2			16	1			20	2
		8	2			15	2			10	10			5	3			2	1			12	1		5	1	2			7	0		5	1	1		5	1	2
		9	2			16	1			11	1			6	1			3	0			13	1			2	1			8	1			2	0			2	2
		10	3			17	1			12	1			7	0			4	1			14	1			3	2			9	3			3	1			3	0
		11	2		6	1	3			13	1			8	2			5	2			15	0			4	0			10	2			4	1			4	2
		12	1			2	1			14	5			9	3			6	2			16	1			5	1			11	0			5	1			5	0
		13	1			3	1			15	3			10	2			7	2		5	1	0			6	2			12	1			6	1			6	1
		14	3			4	2			16	2			11	3			8	0			2	1			7	1			13	1			7	0			7	2
		15	1			5	1		6	1	1			12	0			9	1			3	0			8	2			14	2			8	1			8	2
		16	6			6	1			2	2			13	2			10	1			4	1			9	1			15	2			9	0			9	5
		17	2			7	1			3	2			14	4			11	0			5	0			10	3			16	0			10	3			10	3
		18	2			8	0			4	2			15	3			12	1			6	2			11	2			17	0			11	2			11	1
		19	0			9	2			5	3			16	0			13	4			7	2			12	2			18	1			12	4			12	1
		20	5			10	1			6	1			17	2			14	0			8	2			13	0		6	1	1			13	0			13	0
	6	1	2			11	1			7	2		6	1	2			15	2			9	0			14	1			2	0			14	2			14	8
		2	2			12	1			8	1			2	1			16	1			10	0			15	0			3	1			15	3			15	0
		3	2			13	0			9	2			3	1		6	1	1			11	1			16	1			4	2			16	0			16	0
		4	1			14	0			10	5			4	2			2	2			12	3		6	1	2			5	2			17	2		6	1	3
		5	1			15	1			11	2			5	4			3	1			13	0			2	2			6	0			18	1			2	2
		6	2			16	5			12	2			6	0			4	2			14	0			3	0			7	0			19	1			3	0
		7	4			17	1			13	3			7	2			5	2		6	1	1			4	2			8	1			20	1			4	1
		8	1		7	1	0			14	2			8	2			6	0			2	3			5	1			9	3			21	3			5	5
		9	2			2	4		7	1	1			9	4			7	3			3	0			6	0			10	1		6	1	2			6	2
		10	3			3	1			2	4			10	2			8	2			4	1			7	1			11	1			2	1			7	1
		11	2			4	0			3	0			11	2			9	1			5	2			8	1			12	0			3	1			8	1
		12	4			5	0			4	4			12	0			10	2			6	0			9	2			13	2			4	0			9	0
		13	3			6	0			5	1			13	2			11	2			7	1			10	0			14	4			5	1			10	3
		14	5			7	1			6	2			14	2			12	4			8	2			11	1			15	1			6	2			11	0
		15	1			8	0			7	2			15	0			13	2			9	1			12	1			16	0			7	2			12	2
		16	2			9	0			8	1			16	2			14	2			10	0			13	2			17	1			8	1			13	0
		17	1			10	0			9	0			17	1							11	2			14	2			18	2			9	1			14	1
		18	2			11	2							18	2							12	3			15	2							10	2			15	0
		19	1			12	1							19	1							13	1			16	0							11	0			16	2
						13	1															14	1			17	0							12	2			17	3
						14	2																			18	2							13	2			18	2
																																		14	4			19	2
																																		15	0			20	1
																																		16	0
																																		17	0
																																		18	1
																																		19	2
																																		20	1
																																		21	1
																																		22	0
																																		23	1
Condition	mCherry RNAi				All PCM' RNAi				CP110				Cep97				PLK4				ANA2				SAS6				BLD10				ANA1				SAS4
Marker	ANA1				ANA1				ANA1				ANA1				ANA1				ANA1				ANA1				ANA1				ANA1				ANA1
	Image	Cell	# particles		Image	Cell	# particles		Image	Cell	# particles		Image	Cell	# particles		Image	Cell	# particles		Image	Cell	# particles		Image	Cell	# particles		Image	Cell	# particles		Image	Cell	# particles		Image	Cell	# particles
	1	1	1		1	1	2		1	1	1		1	1	2		1	1	4		1	1	3		1	1	3		1	1	0		1	1	1		1	1	6
		2	4			2	2			2	3			2	1			2	5			2	4			2	3			2	2			2	0			2	2
		3	3			3	2			3	0			3	0			3	0			3	2			3	0			3	2			3	0			3	4
		4	5			4	6			4	7			4	0			4	3			4	0			4	1			4	2			4	1			4	2
		5	4			5	2			5	2			5	3			5	1			5	2			5	1			5	8			5	1			5	1
		6	1			6	1			6	4			6	2			6	4			6	0			6	4			6	3			6	1			6	0
		7	5			7	2			7	0			7	3			7	0			7	0			7	1			7	2			7	4			7	4
		8	2			8	2			8	1			8	0			8	1			8	2			8	1			8	3			8	2			8	2
		9	0			9	2			9	1			9	9			9	4			9	0			9	1			9	4			9	2			9	2
		10	1			10	2			10	5			10	1			10	1			10	1			10	0			10	1			10	0			10	3
		11	2			11	6			11	0			11	2			11	2			11	2			11	2			11	2			11	0			11	1
		12	2			12	0			12	2			12	1			12	1			12	1			12	5			12	2			12	1			12	4
		13	8			13	2			13	0			13	5			13	1			13	0			13	0			13	2			13	0			13	3
		14	0			14	1			14	0			14	0			14	2			14	1			14	1			14	2			14	2			14	3
		15	2			15	0			15	2			15	1			15	2			15	1			15	0			15	1			15	0			15	1
	2	1	8		2	1	0		2	1	2			16	2			16	3			16	2			16	1			16	1			16	1		2	1	1
		2	2			2	1			2	2			17	2			17	0			17	0			17	2		2	1	2			17	0			2	2
		3	4			3	0			3	3		2	1	4			18	1			18	2			18	2			2	1			18	2			3	1
		4	1			4	8			4	3			2	2			19	3			19	2			19	2			3	1			19	1			4	2
		5	3			5	0			5	2			3	2		2	1	1			20	0			20	2			4	1		2	1	1			5	3
		6	1			6	1			6	3			4	0			2	5			21	2			21	3			5	0			2	2			6	5
		7	3			7	3			7	3			5	0			3	0			22	1			22	2			6	3			3	0			7	0
		8	0			8	6			8	0			6	7			4	1			23	1		2	1	2			7	2			4	2			8	5
		9	5			9	0			9	2			7	1			5	1		2	1	2			2	0			8	2			5	1			9	5
		10	2			10	1			10	2			8	1			6	0			2	3			3	0			9	2			6	2			10	2
		11	7			11	1			11	2			9	1			7	3			3	1			4	2			10	2			7	1			11	0
		12	7			12	0			12	1			10	2			8	1			4	0			5	1			11	1			8	1			12	3
		13	0			13	1			13	4			11	0			9	3			5	0			6	0			12	3			9	0			13	0
		14	0			14	7			14	0			12	0			10	0			6	3			7	1			13	3			10	1			14	2
		15	1			15	3			15	4			13	2			11	2			7	0			8	0			14	1			11	4			15	2
		16	2			16	2			16	2			14	3			12	1			8	1			9	4			15	3			12	2			16	1
		17	0			17	1			17	6			15	2			13	2			9	2			10	2			16	3			13	0			17	3
		18	0		3	1	0			18	3			16	7			14	2			10	0			11	0			17	1			14	0			18	1
		19	3			2	1			19	0			17	5			15	2			11	0			12	2			18	2			15	1			19	0
		20	1			3	1			20	2			18	1			16	1			12	4			13	0			19	2			16	1			20	4
		21	0			4	1			21	3			19	2			17	1			13	0			14	0		3	1	2			17	1		3	1	1
	3	1	4			5	3		3	1	2		3	1	2			18	14			14	0			15	1			2	4			18	0			2	1
		2	5			6	0			2	1			2	3			19	1			15	1			16	1			3	3			19	2			3	8
		3	4			7	0			3	1			3	0			20	0			16	1		3	1	2			4	2			20	0			4	2
		4	1			8	2			4	2			4	1			21	1			17	0			2	0			5	5			21	4			5	2
		5	0			9	0			5	5			5	9			22	5			18	1			3	5			6	1			22	0			6	4
		6	3			10	1			6	4			6	2		3	1	1			19	0			4	0			7	3		3	1	1			7	4
		7	1			11	2			7	0			7	7			2	0			20	1			5	1			8	1			2	6			8	3
		8	1			12	0			8	1			8	8			3	1			21	2			6	0			9	3			3	2			9	0
		9	2			13	0			9	3			9	6			4	3			22	4			7	4			10	3			4	0			10	0
		10	2			14	0			10	4			10	2			5	1			23	4			8	3			11	1			5	2			11	2
		11	1			15	0			11	2			11	2			6	0		3	1	1			9	3			12	1			6	0			12	0
		12	0			16	4			12	1			12	1			7	1			2	1			10	2			13	1			7	0			13	2
		13	1			17	1			13	2			13	0			8	1			3	5			11	5			14	1			8	2			14	0
		14	2		4	1	0			14	5			14	4			9	2			4	3			12	2			15	1			9	3			15	5
		15	0			2	0			15	1			15	1			10	1			5	2			13	2			16	2			10	4			16	2
		16	1			3	0			16	2			16	1			11	1			6	0			14	0			17	0			11	1			17	4
		17	6			4	1		4	1	1			17	8			12	2			7	1			15	1			18	0			12	1			18	3
		18	1			5	1			2	2		4	1	5			13	1			8	5			16	0		4	1	1			13	2			19	1
		19	1			6	0			3	0			2	1			14	1			9	2			17	2			2	2			14	3			20	2
	4	1	2			7	2			4	1			3	7			15	4			10	5			18	0			3	0			15	0			21	3
		2	3			8	0			5	3			4	1			16	1			11	3			19	1			4	3			16	0			22	3
		3	4			9	3			6	3			5	4			17	0			12	3			20	1			5	2			17	0		4	1	1
		4	5			10	3			7	1			6	5			18	2			13	2			21	6			6	4			18	2			2	1
		5	4			11	10			8	3			7	1		4	1	0			14	0			22	2			7	4			19	1			3	5
		6	3			12	2			9	0			8	5			2	1			15	2			23	3			8	4			20	0			4	2
		7	2			13	0			10	1			9	1			3	7			16	2		4	1	1			9	1		4	1	0			5	2
		8	0			14	1			11	1			10	2			4	4			17	0			2	3			10	3			2	1			6	1
		9	3		5	1	5			12	1			11	2			5	0			18	0			3	1			11	1			3	2			7	1
		10	2			2	1			13	4			12	2			6	2			19	2			4	2			12	4			4	0			8	0
		11	2			3	1			14	2			13	2			7	1			20	0			5	2			13	0			5	4			9	0
		12	2			4	5			15	1			14	0			8	2		4	1	1			6	1			14	1			6	0			10	1
		13	7			5	1			16	2			15	0			9	0			2	5			7	3			15	3			7	0			11	6
		14	2			6	1		5	1	2			16	0			10	3			3	3			8	2			16	1			8	1			12	1
		15	4			7	0			2	0			17	1			11	3			4	1			9	6			17	0			9	2			13	9
	5	1	2			8	0			3	3			18	2			12	1			5	3			10	0			18	0			10	0			14	3
		2	1			9	1			4	1			19	0			13	0			6	3			11	2		5	1	5			11	2			15	0
		3	0			10	2			5	5			20	8			14	6			7	1			12	3			2	0			12	0			16	3
		4	5			11	7			6	0		5	1	2			15	0			8	1			13	3			3	0			13	0			17	0
		5	2			12	2			7	1			2	0			16	5			9	0			14	4			4	2			14	1			18	0
		6	0			13	2			8	2			3	3			17	7			10	2			15	2			5	1			15	0			19	2
		7	5			14	6			9	2			4	6		5	1	3			11	4			16	2			6	2			16	0			20	1
		8	4			15	3			10	9			5	4			2	1			12	0		5	1	3			7	1		5	1	6		5	1	2
		9	3			16	1			11	0			6	1			3	3			13	2			2	1			8	2			2	2			2	2
		10	3			17	3			12	1			7	2			4	1			14	0			3	2			9	1			3	1			3	1
		11	4		6	1	3			13	1			8	14			5	1			15	0			4	0			10	3			4	1			4	2
		12	2			2	1			14	3			9	2			6	0			16	1			5	4			11	0			5	0			5	0
		13	2			3	1			15	0			10	2			7	1		5	1	3			6	2			12	1			6	0			6	1
		14	6			4	2			16	2			11	4			8	1			2	2			7	1			13	1			7	1			7	0
		15	0			5	1		6	1	2			12	0			9	4			3	0			8	2			14	3			8	1			8	4
		16	5			6	2			2	1			13	1			10	1			4	1			9	4			15	2			9	1			9	4
		17	1			7	1			3	3			14	6			11	1			5	2			10	1			16	1			10	1			10	3
		18	2			8	0			4	3			15	1			12	1			6	2			11	1			17	2			11	2			11	1
		19	1			9	3			5	1			16	1			13	6			7	1			12	2			18	0			12	1			12	1
		20	0			10	1			6	5			17	2			14	0			8	3			13	1		6	1	1			13	1			13	1
	6	1	3			11	1			7	2		6	1	1			15	0			9	3			14	2			2	1			14	0			14	7
		2	5			12	4			8	2			2	1			16	1			10	1			15	0			3	4			15	1			15	0
		3	3			13	0			9	2			3	1		6	1	0			11	0			16	0			4	0			16	1			16	1
		4	1			14	3			10	5			4	2			2	9			12	2		6	1	1			5	1			17	0		6	1	2
		5	1			15	4			11	3			5	5			3	0			13	1			2	2			6	0			18	1			2	1
		6	2			16	6			12	2			6	4			4	6			14	1			3	4			7	3			19	0			3	0
		7	4			17	1			13	2			7	2			5	2		6	1	1			4	2			8	1			20	1			4	0
		8	2		7	1	4			14	2			8	3			6	1			2	1			5	2			9	1			21	0			5	3
		9	2			2	3		7	1	1			9	4			7	0			3	0			6	1			10	4		6	1	0			6	0
		10	3			3	5			2	6			10	5			8	1			4	1			7	1			11	1			2	2			7	1
		11	2			4	0			3	3			11	4			9	0			5	2			8	3			12	2			3	0			8	2
		12	6			5	0			4	3			12	4			10	3			6	2			9	6			13	3			4	0			9	1
		13	0			6	0			5	4			13	2			11	2			7	1			10	1			14	5			5	1			10	2
		14	1			7	1			6	1			14	1			12	9			8	0			11	2			15	3			6	2			11	1
		15	0			8	0			7	8			15	0			13	1			9	2			12	2			16	1			7	0			12	2
		16	2			9	0			8	1			16	2			14	2			10	3			13	2			17	0			8	1			13	0
		17	1			10	6			9	1			17	4							11	0			14	0			18	3			9	3			14	1
		18	2			11	2							18	1							12	2			15	2							10	0			15	0
		19	0			12	1							19	0							13	4			16	0							11	0			16	2
						13	1															14	1			17	0							12	2			17	2
						14	5																			18	1							13	2			18	0
																																		14	2			19	3
																																		15	0			20	0
																																		16	2
																																		17	1
																																		18	1
																																		19	1
																																		20	1
																																		21	4
																																		22	1
																																		23	0
CONDITION	mCherry RNAi				All PCM' RNAi				CP110				CEP97				PLK4				ANA2				SAS6				BLD10				ANA1				SAS4
MARKER	SAS4				SAS4				SAS4				SAS4				SAS4				SAS4				SAS4				SAS4				SAS4				SAS4
	Image	Cell	# particles		Image	Cell	# particles		Image	Cell	# particles		Image	Cell	# particles		Image	Cell	# particles		Image	Cell	# particles		Image	Cell	# particles		Image	Cell	# particles		Image	Cell	# particles		Image	Cell	# particles
	1	1	0		1	1	1		1	1	0		1	1	2		1	1	0		1	1	1		1	1	2		1	1	0		1	1	0		1	1	1
		2	3			2	1			2	4			2	2			2	0			2	0			2	2			2	0			2	0			2	0
		3	1			3	0			3	0			3	4			3	0			3	0			3	0			3	1			3	0			3	0
		4	1			4	0			4	0			4	0			4	0			4	1			4	3			4	1			4	1			4	0
		5	6			5	0			5	0			5	0			5	0			5	0			5	2			5	0			5	0			5	1
		6	1			6	1			6	0			6	1			6	0			6	1			6	0			6	1			6	0			6	0
		7	2			7	1			7	1			7	1			7	1			7	1			7	2			7	2			7	1			7	0
		8	4			8	5			8	2			8	2			8	2			8	1			8	0			8	1			8	4			8	0
		9	0			9	0			9	0			9	0			9	0			9	0			9	1			9	4			9	0			9	1
		10	0			10	1			10	3			10	0			10	2			10	0			10	0			10	1			10	0			10	0
		11	2			11	2			11	0			11	0			11	1			11	1			11	2			11	1			11	0			11	0
		12	2			12	1			12	2			12	2			12	0			12	0		2	1	1			12	3			12	0			12	0
		13	2			13	0			13	3			13	0			13	1			13	0			2	0			13	0			13	1			13	0
		14	1			14	0			14	0			14	0			14	0			14	0			3	0			14	2			14	1			14	0
		15	4			15	2		2	1	1			15	2			15	0			15	1			4	1			15	0			15	1			15	0
		16	0		2	1	1			2	1			16	1			16	0			16	0			5	2		2	1	1		2	1	0		2	1	1
		17	1			2	0			3	1		2	1	1			17	2			17	1			6	0			2	0			2	1			2	0
	2	1	4			3	1			4	0			2	0			18	2		2	1	1			7	1			3	3			3	2			3	0
		2	2			4	0			5	0			3	0		2	1	1			2	0			8	1			4	2			4	0			4	0
		3	2			5	1			6	1			4	0			2	0			3	0			9	6			5	0			5	0			5	1
		4	1			6	1			7	0			5	0			3	1			4	0			10	1			6	1			6	0			6	0
		5	4			7	0			8	0			6	2			4	3			5	1			11	0			7	2			7	0			7	1
		6	4			8	2			9	4			7	3			5	1			6	1			12	0			8	4			8	1			8	1
		7	3			9	1			10	4			8	3			6	0			7	2			13	0			9	0			9	2			9	1
		8	2			10	1			11	0			9	0			7	0			8	0			14	1			10	0			10	0			10	0
		9	1			11	1			12	1			10	2			8	0			9	0			15	0			11	1			11	1			11	3
		10	6			12	2			13	5			11	1			9	0			10	0			16	3			12	0			12	1			12	0
		11	1			13	0			14	0			12	1			10	1			11	5			17	0			13	0			13	0			13	0
		12	2			14	1			15	0			13	0		3	1	0			12	4			18	0			14	3			14	0			14	0
		13	2		3	1	1			16	2			14	0			2	0			13	1		3	1	1		3	1	1			15	0			15	0
		14	2			2	1			17	2		3	1	0			3	1			14	0			2	2			2	1			16	2			16	3
		15	2			3	1		3	1	1			2	2			4	1			15	2			3	0			3	1			17	0			17	0
	3	1	2			4	0			2	2			3	3			5	2			16	1			4	1			4	1			18	1		4	1	0
		2	0			5	0			3	1			4	0			6	0		3	1	1			5	0			5	0			19	0			2	0
		3	0			6	2			4	0			5	0			7	1			2	1			6	2			6	3			20	0			3	1
		4	0			7	0			5	2			6	0			8	0			3	0			7	2			7	0		3	1	1			4	0
		5	3			8	0			6	3			7	2			9	0			4	0			8	0			8	0			2	0			5	0
		6	1			9	1			7	1			8	1			10	0			5	1			9	0			9	1			3	0			6	2
		7	1			10	0			8	0			9	2			11	0			6	0			10	0			10	0			4	0			7	0
		8	2			11	1			9	0			10	0			12	0			7	1			11	0			11	2			5	0			8	0
		9	0			12	0			10	1			11	3			13	0			8	0			12	0			12	0			6	0			9	0
		10	2			13	2			11	1			12	1			14	2			9	0			13	0			13	0			7	0			10	0
		11	2			14	0			12	0			13	0			15	2			10	0			14	2		4	1	1			8	1			11	0
		12	2			15	0			13	4		4	1	0			16	2			11	0			15	2			2	1			9	0			12	1
		13	4		4	1	1			14	1			2	2			17	0			12	0		4	1	3			3	1			10	1			13	0
		14	0			2	0			15	0			3	0			18	1			13	0			2	6			4	0			11	1			14	0
		15	2			3	0			16	1			4	2		4	1	0			14	1			3	0			5	2			12	0			15	0
		16	0			4	1			17	2			5	2			2	1			15	1			4	0			6	0			13	2			16	0
		17	2			5	0		4	1	0			6	0			3	0			16	0			5	0			7	1			14	0			17	0
	4	1	2			6	1			2	2			7	3			4	1			17	1			6	1			8	0			15	0			18	1
		2	0			7	0			3	1			8	0			5	2		4	1	1			7	0			9	0			16	0			19	0
		3	4			8	1			4	2			9	2			6	0			2	0			8	0			10	0			17	1			20	0
		4	0			9	0			5	7			10	1			7	0			3	1			9	0			11	5			18	1		5	1	1
		5	2			10	1			6	0			11	1			8	2			4	0			10	0			12	3			19	1			2	0
		6	1			11	0			7	0			12	2			9	0			5	0			11	0			13	2			20	0			3	0
		7	2			12	0			8	2			13	2			10	2			6	0			12	2			14	0		4	1	1			4	0
		8	0			13	0			9	3			14	0			11	1			7	0			13	0			15	0			2	0			5	1
		9	1			14	1			10	0			15	0			12	2			8	0		5	1	1			16	1			3	1			6	0
		10	3		5	1	1			11	1		5	1	1		5	1	1			9	0			2	2			17	1			4	0			7	0
		11	0			2	0			12	1			2	0			2	2			10	2			3	0			18	1			5	1			8	1
	5	1	1			3	1			13	2			3	3			3	0			11	1			4	3		5	1	0			6	0			9	0
		2	0			4	1			14	0			4	0			4	0			12	1			5	0			2	0			7	0			10	0
		3	2			5	0			15	2			5	0			5	1			13	1			6	0			3	2			8	2			11	1
		4	1			6	1			16	0			6	1			6	0			14	1			7	0			4	2			9	2			12	0
		5	0			7	0			17	0			7	0			7	1			15	1			8	1			5	2			10	0			13	0
		6	1			8	0			18	0			8	0			8	0			16	3			9	0			6	3			11	0			14	1
		7	2			9	0			19	0			9	0			9	1			17	0			10	0			7	0			12	1			15	1
		8	0			10	1			20	3			10	0			10	1			18	2			11	3			8	3			13	1			16	0
		9	2			11	0			21	1			11	1			11	0			19	1			12	4			9	6			14	0			17	1
		10	1			12	2			22	0			12	2			12	0			20	1			13	0			10	0			15	1			18	0
		11	0			13	2		5	1	1			13	0			13	0			21	1			14	2			11	1			16	1		6	1	1
		12	1			14	0			2	2			14	1			14	1		5	1	0			15	1			12	0			17	1			2	1
		13	0							3	2			15	0			15	1			2	1			16	2			13	1			18	2			3	1
		14	0							4	0			16	0		6	1	2			3	1			17	1			14	0			19	0			4	0
		15	3							5	0			17	4			2	0			4	4		7	1	1			15	0			20	1			5	1
		16	3							6	0		6	1	1			3	0			5	2			2	0			16	1			21	0			6	0
		17	1							7	2			2	1			4	0			6	0			3	0			17	1			22	3			7	0
										8	1			3	6			5	1			7	2			4	1			18	0			23	0			8	0
										9	0			4	1			6	1			8	3			5	0		6	1	0			24	1			9	1
										10	0			5	2			7	0			9	0			6	1			2	2			25	1			10	1
										11	3			6	0			8	0			10	0			7	1			3	2		5	1	1			11	2
										12	0			7	4			9	0			11	1			8	0			4	0			2	1			12	0
										13	0			8	0			10	1			12	0			9	1			5	1			3	1			13	0
										14	2			9	0			11	2			13	2			10	0			6	0			4	0			14	0
										15	2			10	1			12	2			14	0			11	0			7	4			5	1			15	0
										16	0			11	0			13	0		6	1	1			12	0			8	0			6	1			16	0
										17	0			12	2			14	0			2	0			13	0			9	1			7	0			17	0
										18	2			13	2			15	0			3	1			14	1			10	1			8	0			18	1
									6	1	2		7	1	2			16	1			4	0			15	0			11	0			9	1			19	1
										2	1			2	0			17	0			5	1			16	1			12	0			10	2		7	1	0
										3	0			3	1		7	1	0			6	1		8	1	2			13	1			11	3			2	1
										4	2			4	1			2	0			7	1			2	1			14	0			12	0			3	1
										5	0			5	2			3	0			8	0			3	0			15	1			13	0			4	1
										6	0			6	1			4	2			9	0			4	0			16	1			14	1			5	0
										7	1			7	0			5	0			10	1			5	0			17	0			15	0			6	1
										8	2			8	1			6	0			11	0			6	0		7	1	0			16	0			7	2
										9	1			9	0			7	1			12	1			7	2			2	0			17	0			8	0
										10	1			10	1			8	0			13	0			8	0			3	0			18	1			9	0
										11	4			11	2			9	2			14	1			9	0			4	0			19	0			10	0
										12	2			12	2			10	0			15	1			10	0			5	1		6	1	1			11	3
										13	2			13	2			11	0			16	0			11	1			6	0			2	0			12	0
										14	0			14	0			12	1			17	0			12	2			7	0			3	1			13	0
										15	0			15	2			13	1			18	1			13	0			8	1			4	0			14	1
										16	1			16	0			14	1			19	1			14	0			9	0			5	0			15	0
										17	4			17	0			15	2							15	2			10	3			6	0			16	1
										18	0			18	2			16	1							16	1			11	3			7	0			17	0
										19	0			19	3			17	1							17	0			12	0			8	0
										20	0			20	2											18	0			13	2			9	0
														21	1											19	0			14	1			10	0
													8	1	1															15	2			11	0
														2	2															16	1			12	1
														3	3															17	1			13	1
														4	2																			14	1
														5	0																			15	1
														6	1																			16	0
														7	0																			17	0
														8	2																			18	0
														9	2																			19	2
														10	0																			20	0
														11	0																			21	0
														12	1																			22	1
														13	4
														14	0
														15	2
														16	1
														17	2
														18	0
														19	2
														20	0
Condition	mCherry RNAi				All PCM' RNAi				CP110				Cep97				PLK4				ANA2				SAS6				BLD10				ANA1				SAS4
Marker	CP110				CP110				CP110				CP110				CP110				CP110				CP110				CP110				CP110				CP110
	Image	Cell	# particles		Image	Cell	# particles		Image	Cell	# particles		Image	Cell	# particles		Image	Cell	# particles		Image	Cell	# particles		Image	Cell	# particles		Image	Cell	# particles		Image	Cell	# particles		Image	Cell	# particles
	1	1	0		1	1	1		1	1	1		1	1	1		1	1	2		1	1	2		1	1	1		1	1	2		1	1	1		1	1	3
		2	5			2	1			2	2			2	2			2	1			2	0			2	2			2	6			2	1			2	2
		3	1			3	2			3	0			3	2			3	2			3	1			3	0			3	2			3	2			3	0
		4	3			4	1			4	2			4	2			4	0			4	3			4	3			4	3			4	1			4	2
		5	3			5	1			5	2			5	0			5	1			5	1			5	0			5	0			5	0			5	1
		6	7			6	1			6	2			6	1			6	1			6	1			6	3			6	2			6	0			6	1
		7	2			7	3			7	2			7	1			7	1			7	2			7	2			7	2			7	1			7	0
		8	6			8	2			8	2			8	0			8	3			8	6			8	0			8	1			8	0			8	2
		9	4			9	0			9	2			9	2			9	2			9	2			9	3			9	4			9	1			9	4
		10	0			10	5			10	1			10	4			10	3			10	0			10	0			10	3			10	0			10	0
		11	2			11	2			11	0			11	0			11	0			11	1			11	3			11	3			11	0			11	2
		12	3			12	1			12	0			12	0			12	0			12	6		2	1	3			12	0			12	0			12	2
		13	2			13	0			13	2			13	1			13	1			13	0			2	2			13	1			13	2			13	1
		14	2			14	1			14	4			14	1			14	2			14	1			3	1			14	2			14	2			14	0
		15	5			15	3		2	1	1			15	3			15	0			15	1			4	2			15	1			15	3			15	0
		16	1		2	1	1			2	1			16	1			16	0			16	3			5	1		2	1	2		2	1	4		2	1	2
		17	5			2	1			3	1		2	1	1			17	2			17	1			6	0			2	2			2	1			2	4
	2	1	2			3	1			4	0			2	1			18	1		2	1	1			7	1			3	3			3	2			3	3
		2	2			4	0			5	1			3	2		2	1	2			2	0			8	1			4	0			4	0			4	4
		3	2			5	1			6	1			4	2			2	2			3	2			9	5			5	2			5	5			5	2
		4	6			6	5			7	0			5	0			3	1			4	0			10	1			6	1			6	0			6	0
		5	0			7	0			8	0			6	0			4	1			5	1			11	0			7	6			7	0			7	1
		6	4			8	2			9	0			7	1			5	2			6	1			12	0			8	1			8	5			8	1
		7	2			9	1			10	0			8	1			6	3			7	1			13	0			9	1			9	2			9	1
		8	2			10	1			11	1			9	2			7	0			8	1			14	1			10	0			10	0			10	0
		9	6			11	1			12	5			10	0			8	0			9	4			15	0			11	2			11	0			11	2
		10	0			12	2			13	0			11	0			9	2			10	2			16	0			12	2			12	1			12	0
		11	3			13	0			14	3			12	1			10	4			11	6			17	0			13	2			13	3			13	1
		12	2			14	0			15	1			13	0		3	1	3			12	0			18	0			14	2			14	3			14	1
		13	2		3	1	1			16	3			14	0			2	2			13	2		3	1	0		3	1	0			15	4			15	1
		14	0			2	4			17	1		3	1	0			3	1			14	0			2	2			2	2			16	5			16	3
		15	2			3	1		3	1	3			2	3			4	2			15	1			3	3			3	2			17	0			17	6
	3	1	2			4	0			2	2			3	1			5	2			16	2			4	1			4	4			18	3		4	1	2
		2	0			5	3			3	1			4	4			6	2		3	1	2			5	1			5	0			19	3			2	4
		3	1			6	3			4	1			5	0			7	1			2	6			6	2			6	4			20	0			3	5
		4	0			7	2			5	0			6	0			8	0			3	2			7	3			7	0		3	1	2			4	1
		5	3			8	3			6	1			7	1			9	1			4	0			8	2			8	1			2	2			5	5
		6	2			9	1			7	2			8	1			10	2			5	3			9	0			9	1			3	0			6	2
		7	2			10	0			8	4			9	0			11	1			6	1			10	1			10	1			4	2			7	0
		8	3			11	2			9	2			10	0			12	0			7	2			11	2			11	0			5	0			8	0
		9	0			12	1			10	5			11	1			13	0			8	5			12	1			12	2			6	0			9	2
		10	2			13	2			11	2			12	0			14	3			9	0			13	1			13	0			7	2			10	0
		11	0			14	1			12	2			13	1			15	4			10	2			14	2		4	1	3			8	1			11	0
		12	4			15	0			13	1		4	1	2			16	1			11	4			15	1			2	1			9	1			12	2
		13	2		4	1	1			14	4			2	3			17	1			12	4		4	1	1			3	1			10	1			13	1
		14	0			2	2			15	3			3	0			18	2			13	0			2	2			4	0			11	0			14	3
		15	2			3	2			16	1			4	0		4	1	2			14	1			3	2			5	2			12	2			15	0
		16	0			4	2			17	0			5	0			2	1			15	1			4	2			6	2			13	0			16	2
		17	1			5	1		4	1	0			6	1			3	0			16	1			5	0			7	2			14	0			17	1
	4	1	2			6	2			2	3			7	1			4	2			17	1			6	2			8	2			15	0			18	0
		2	0			7	0			3	2			8	2			5	4		4	1	1			7	1			9	0			16	1			19	1
		3	1			8	1			4	2			9	0			6	5			2	1			8	1			10	0			17	1			20	4
		4	1			9	2			5	2			10	0			7	5			3	1			9	3			11	3			18	0		5	1	3
		5	2			10	1			6	5			11	2			8	2			4	0			10	3			12	0			19	0			2	2
		6	1			11	0			7	4			12	1			9	3			5	3			11	2			13	2			20	3			3	0
		7	4			12	3			8	3			13	0			10	2			6	1			12	1			14	4		4	1	1			4	2
		8	2			13	0			9	3			14	0			11	2			7	6			13	3			15	0			2	1			5	0
		9	3			14	2			10	0			15	0			12	3			8	0		5	1	0			16	1			3	2			6	1
		10	2		5	1	2			11	2		5	1	1		5	1	1			9	1			2	0			17	2			4	1			7	2
		11	1			2	0			12	0			2	2			2	1			10	2			3	0			18	0			5	2			8	3
	5	1	1			3	1			13	2			3	0			3	0			11	1			4	1		5	1	2			6	0			9	2
		2	2			4	1			14	1			4	3			4	0			12	2			5	0			2	5			7	2			10	3
		3	1			5	2			15	0			5	0			5	1			13	2			6	1			3	3			8	1			11	1
		4	2			6	2			16	4			6	1			6	3			14	1			7	0			4	0			9	3			12	2
		5	3			7	2			17	0			7	0			7	0			15	3			8	1			5	2			10	3			13	2
		6	1			8	4			18	1			8	3			8	2			16	3			9	2			6	8			11	2			14	0
		7	1			9	1			19	0			9	0			9	1			17	0			10	4			7	3			12	1			15	1
		8	0			10	1			20	0			10	1			10	2			18	3			11	2			8	3			13	2			16	1
		9	3			11	3			21	2			11	2			11	0			19	1			12	3			9	5			14	0			17	4
		10	1			12	1			22	0			12	0			12	2			20	1			13	0			10	0			15	2			18	5
		11	1			13	1		5	1	0			13	0			13	0			21	1			14	1			11	2			16	1		6	1	3
		12	0			14	2			2	0			14	0			14	3		5	1	3			15	0			12	1			17	2			2	1
		13	2							3	2			15	4			15	2			2	3			16	1			13	2			18	5			3	1
		14	2							4	2			16	2		6	1	3			3	2			17	1			14	2			19	4			4	0
		15	2							5	2			17	3			2	3			4	4		7	1	1			15	1			20	0			5	1
		16	5							6	3		6	1	2			3	2			5	0			2	2			16	2			21	0			6	1
		17	2							7	2			2	2			4	5			6	4			3	2			17	2			22	0			7	2
										8	0			3	0			5	3			7	3			4	1			18	2			23	0			8	2
										9	3			4	2			6	3			8	5			5	0		6	1	2			24	0			9	2
										10	4			5	0			7	6			9	5			6	2			2	2			25	1			10	1
										11	0			6	3			8	4			10	1			7	1			3	1		5	1	1			11	0
										12	0			7	0			9	3			11	5			8	2			4	1			2	0			12	0
										13	1			8	0			10	3			12	0			9	1			5	1			3	1			13	3
										14	2			9	5			11	2			13	5			10	2			6	2			4	6			14	0
										15	0			10	2			12	1			14	3			11	1			7	4			5	1			15	8
										16	0			11	1			13	1		6	1	3			12	3			8	4			6	0			16	2
										17	2			12	0			14	1			2	0			13	0			9	3			7	0			17	2
										18	1			13	0			15	0			3	3			14	2			10	1			8	2			18	2
									6	1	2		7	1	0			16	10			4	2			15	4			11	1			9	0			19	1
										2	2			2	3			17	1			5	2			16	3			12	0			10	2		7	1	2
										3	2			3	0		7	1	0			6	3		8	1	4			13	1			11	1			2	3
										4	2			4	0			2	2			7	2			2	1			14	3			12	3			3	0
										5	2			5	4			3	3			8	1			3	0			15	2			13	0			4	1
										6	2			6	2			4	5			9	4			4	1			16	2			14	1			5	0
										7	1			7	0			5	1			10	2			5	1			17	0			15	0			6	7
										8	2			8	2			6	5			11	0			6	2		7	1	2			16	0			7	4
										9	1			9	0			7	1			12	3			7	1			2	4			17	0			8	1
										10	3			10	2			8	2			13	0			8	3			3	0			18	3			9	7
										11	1			11	3			9	2			14	1			9	2			4	3			19	1			10	1
										12	2			12	1			10	0			15	2			10	3			5	1		6	1	1			11	2
										13	1			13	0			11	0			16	1			11	1			6	2			2	0			12	1
										14	0			14	2			12	3			17	0			12	2			7	4			3	6			13	4
										15	0			15	0			13	1			18	1			13	2			8	1			4	1			14	2
										16	2			16	0			14	9			19	1			14	1			9	0			5	0			15	2
										17	1			17	3			15	6							15	2			10	3			6	0			16	2
										18	0			18	1			16	4							16	2			11	3			7	3			17	1
										19	0			19	1			17	1							17	2			12	0			8	1
										20	2			20	4											18	1			13	2			9	2
														21	0											19	1			14	2			10	3
													8	1	2															15	2			11	0
														2	10															16	1			12	3
														3	4															17	1			13	1
														4	0																			14	1
														5	3																			15	0
														6	1																			16	2
														7	3																			17	1
														8	0																			18	3
														9	1																			19	0
														10	0																			20	0
														11	0																			21	1
														12	0																			22	3
														13	0
														14	0
														15	0
														16	6
														17	0
														18	1
														19	2
														20	3

## Sheet: Replicate 3
Condition	mCherry RNAi				All PCM' RNAi				CP110				Cep97				PLK4				ANA2				SAS6				BLD10				ANA1				SAS4
Marker	D-PLP				D-PLP				D-PLP				D-PLP				D-PLP				D-PLP				D-PLP				D-PLP				D-PLP				D-PLP
	Image	Cell	# particles		Image	Cell	# particles		Image	Cell	# particles		Image	Cell	# particles		Image	Cell	# particles		Image	Cell	# particles		Image	Cell	# particles		Image	Cell	# particles		Image	Cell	# particles		Image	Cell	# particles
	1	1	2		1	1	0		1	1	2		1	1	2		1	1	2		1	1	2		1	1	1		1	1	0		1	1	4		1	1	0
		2	2			2	0			2	0			2	3			2	3			2	2			2	0			2	4			2	1			2	2
		3	1			3	1			3	0			3	0			3	2			3	1			3	0			3	2			3	1			3	4
		4	1			4	1			4	0			4	1			4	1			4	0			4	1			4	2			4	0			4	2
		5	2			5	0			5	4			5	4			5	2			5	0			5	1			5	2			5	0			5	0
		6	0			6	0			6	4			6	3			6	2			6	0			6	0			6	1			6	2			6	0
		7	2			7	1			7	2			7	0			7	0			7	0			7	0			7	0			7	1			7	1
		8	2		2	1	0			8	2			8	3			8	1			8	0			8	0			8	1			8	0			8	0
		9	0			2	0			9	4			9	3			9	0			9	0			9	0			9	0			9	1			9	2
		10	1			3	0			10	1			10	2			10	1			10	3			10	1			10	2			10	4			10	7
		11	2			4	0			11	2			11	1			11	2		2	1	0			11	1			11	1			11	0			11	2
		12	2			5	1			12	1			12	0			12	2			2	1			12	0			12	2			12	1			12	0
	2	1	2			6	0			13	3			13	9			13	1			3	0		2	1	2			13	1			13	2		2	1	1
		2	6			7	0			14	1			14	0			14	2			4	1			2	1			14	2			14	0			2	1
		3	0			8	0			15	1			15	2			15	2			5	0			3	2			15	0			15	0			3	1
		4	2			9	0			16	3			16	1			16	1			6	1			4	0			16	0			16	2			4	0
		5	1			10	0			17	2			17	2		2	1	1			7	1			5	7			17	2			17	1			5	1
		6	2			11	0		2	1	2			18	10			2	0			8	2			6	1			18	1		2	1	1			6	0
		7	2		3	1	0			2	2		2	1	3			3	1			9	0			7	1		2	1	2			2	1			7	0
		8	2			2	0			3	0			2	3			4	1			10	2			8	1			2	0			3	0			8	2
		9	2			3	0			4	2			3	2			5	0			11	2			9	2			3	0			4	2			9	3
		10	1			4	1			5	3			4	2			6	2		3	1	0		3	1	2			4	1			5	0			10	0
		11	1			5	0			6	3			5	1			7	2			2	1			2	0			5	1			6	0			11	2
		12	2			6	2			7	2			6	1			8	0			3	0			3	0			6	1			7	0			12	0
		13	3			7	0			8	2			7	0			9	1			4	0			4	1			7	1			8	2			13	2
		14	1			8	2			9	1			8	0			10	3			5	1			5	2			8	1			9	1			14	1
		15	2			9	0			10	4			9	2			11	5			6	1			6	0			9	1			10	1			15	2
		16	3			10	1			11	2			10	0			12	2			7	0			7	0			10	1			11	1			16	0
	3	1	3			11	0			12	1			11	2		3	1	0			8	2			8	0			11	3			12	0		3	1	0
		2	3			12	0			13	0			12	1			2	3			9	1			9	0			12	1		3	1	1			2	0
		3	6		4	1	0			14	2			13	1			3	0			10	1			10	0			13	2			2	0			3	1
		4	1			2	0			15	0			14	0			4	2		4	1	1			11	2			14	0			3	2			4	1
		5	0			3	0		3	1	2			15	1			5	0			2	0		4	1	0			15	2			4	1			5	0
		6	2			4	0			2	3			16	1			6	1			3	2			2	0			16	0			5	0			6	1
		7	2			5	0			3	1			17	1			7	2			4	0			3	1			17	4			6	0			7	0
		8	4			6	0			4	1			18	3			8	2			5	0			4	0			18	1			7	0			8	3
		9	0			7	1			5	2			19	2			9	1			6	4			5	0			19	2			8	0			9	0
		10	0			8	0			6	0			20	4			10	2			7	2			6	3			20	0			9	2			10	2
		11	3			9	0			7	0			21	0			11	0			8	0			7	0			21	0			10	2			11	1
		12	7			10	0			8	6		3	1	1			12	1			9	1			8	2		3	1	1			11	0			12	1
		13	3		5	1	0			9	2			2	2			13	3			10	0			9	2			2	1			12	4			13	2
	4	1	5			2	0			10	2			3	1			14	6			11	0			10	2			3	0			13	2			14	2
		2	1			3	1			11	2			4	0			15	1		5	1	2			11	0			4	2			14	1			15	0
		3	2			4	0			12	2			5	1			16	1			2	3		5	1	0			5	1			15	1		4	1	1
		4	1			5	1			13	0			6	2			17	1			3	0			2	1			6	2		4	1	1			2	1
		5	1			6	0			14	0			7	0		4	1	0			4	1			3	2			7	7			2	1			3	1
		6	0			7	0			15	0			8	3			2	0			5	2			4	1			8	1			3	1			4	3
		7	1			8	0			16	2			9	1			3	1			6	0			5	1			9	0			4	2			5	0
		8	2			9	2			17	0			10	4			4	1			7	2			6	1			10	2			5	0			6	0
		9	1			10	0			18	1			11	3			5	1			8	0			7	2			11	2			6	3			7	1
		10	0			11	1		4	1	4			12	2			6	3			9	0			8	0			12	2			7	0			8	0
		11	2		6	1	0			2	0			13	1			7	2			10	1			9	0			13	5			8	2			9	1
		12	2			2	0			3	0			14	2			8	0			11	1			10	0			14	1			9	0			10	2
		13	5			3	1			4	0			15	1			9	0		6	1	4			11	1			15	0			10	0			11	2
		14	0			4	0			5	2			16	0			10	2			2	0			12	1			16	0			11	1			12	0
		15	4			5	1			6	3			17	2			11	0			3	0		6	1	2			17	2			12	0			13	0
		16	1			6	0			7	4		4	1	9		5	1	0			4	0			2	1			18	0			13	4			14	1
	5	1	1			7	0			8	3			2	1			2	2			5	1			3	2			19	0			14	0			15	0
		2	4			8	1			9	0			3	0			3	0			6	3			4	1			20	0			15	2		5	1	2
		3	2			9	0			10	0			4	2			4	3			7	0			5	0			21	1		5	1	0			2	0
		4	2			10	1			11	2			5	3			5	2			8	0			6	2		4	1	1			2	1			3	2
		5	2			11	0			12	3			6	4			6	3			9	1			7	2			2	2			3	0			4	1
		6	8		7	1	0			13	3			7	0			7	1			10	1			8	2			3	1			4	1			5	1
		7	2			2	1			14	1			8	4			8	0			11	0			9	2			4	2			5	0			6	2
		8	4			3	0			15	3			9	0			9	4			12	1			10	7			5	1			6	0			7	1
		9	2			4	0			16	2			10	5			10	0			13	1		7	1	0			6	0			7	0			8	2
		10	12			5	0			17	0			11	2			11	3		7	1	0			2	1			7	3			8	0			9	1
		11	1			6	1			18	0			12	1			12	1			2	1			3	0			8	1			9	1			10	0
		12	1			7	0		5	1	6			13	1			13	1			3	0			4	1			9	4			10	2			11	2
		13	3		8	1	2			2	2			14	2			14	2			4	0			5	0			10	1			11	2			12	1
		14	0			2	4			3	1			15	1			15	0			5	0			6	2			11	2			12	2			13	0
		15	3			3	0			4	2			16	0		6	1	1			6	2			7	1			12	0			13	0			14	3
		16	6			4	0			5	1			17	2			2	1			7	0			8	2			13	1			14	1			15	0
		17	2			5	0			6	0			18	2			3	4			8	0			9	2			14	0		6	1	1			16	0
	6	1	1			6	2			7	1			19	3			4	0			9	2			10	0			15	1			2	1			17	1
		2	2			7	0			8	2			20	0			5	0			10	1			11	0			16	1			3	0			18	1
		3	2			8	0			9	4			21	1			6	1			11	0			12	0			17	0			4	1			19	1
		4	2			9	0			10	6		5	1	4			7	2		8	1	0			13	3			18	2			5	0			20	2
		5	0			10	1			11	5			2	2			8	1			2	1			14	2		5	1	2			6	0			21	6
		6	0			11	1			12	0			3	2			9	2			3	3		8	1	0			2	5			7	1		6	1	3
		7	0			12	1		6	1	7			4	2			10	0			4	2			2	2			3	2			8	1			2	1
		8	2		9	1	1			2	0			5	4			11	3			5	1			3	0			4	1			9	2			3	3
		9	3			2	0			3	3			6	4			12	2			6	1			4	2			5	3			10	1			4	2
		10	12			3	2			4	0			7	2			13	5			7	2			5	2			6	1			11	1			5	0
		11	2			4	0			5	2			8	2		7	1	1			8	1			6	2			7	0		7	1	0			6	0
		12	0			5	0			6	3			9	4			2	0			9	0			7	2			8	1			2	2			7	3
		13	1			6	0			7	2			10	0			3	1			10	2			8	1			9	6			3	1			8	2
	7	1	1			7	1			8	1			11	11			4	2		9	1	2			9	1			10	0			4	0			9	3
		2	0			8	1			9	3			12	3			5	0			2	1			10	0			11	1			5	1			10	0
		3	0			9	0			10	3			13	0			6	2			3	0			11	2			12	0			6	0			11	1
		4	2			10	0			11	1			14	0			7	1			4	0		9	1	2			13	4			7	1			12	3
		5	4			11	1			12	1			15	1			8	0			5	0			2	1			14	0			8	3			13	0
		6	2			12	0			13	0			16	3			9	2			6	2			3	1			15	0			9	0			14	0
		7	8			13	0			14	0			17	2			10	2			7	1			4	2			16	0			10	2			15	0
		8	2			14	0		7	1	0		6	1	2			11	0			8	2			5	2			17	2			11	1		7	1	2
		9	9		10	1	0			2	0			2	4			12	3			9	2			6	2			18	1			12	0			2	3
		10	4			2	0			3	1			3	2			13	3			10	4			7	1			19	2			13	0			3	1
		11	0			3	1			4	3			4	1			14	4			11	2			8	1			20	1		8	1	1			4	1
		12	1			4	0			5	0			5	2			15	0			12	2			9	2		6	1	1			2	2			5	2
		13	2			5	0			6	2			6	0		8	1	0		10	1	3			10	0			2	2			3	0			6	0
		14	1			6	1			7	1			7	7			2	3			2	2			11	0			3	2			4	0			7	4
		15	2			7	0			8	0			8	2			3	0			3	0							4	2			5	0			8	2
		16	2			8	0			9	0			9	2			4	2			4	1							5	3			6	0			9	0
	8	1	0			9	0			10	2			10	4			5	2			5	2							6	2			7	0			10	2
		2	1			10	2			11	3			11	2			6	3			6	1							7	2			8	0			11	6
		3	2			11	1			12	1			12	3			7	2			7	1							8	1			9	1			12	0
		4	3							13	0			13	1			8	0			8	0							9	3			10	1			13	1
		5	5											14	2			9	9			9	0							10	3			11	0			14	1
		6	0											15	3			10	0			10	2							11	1			12	0
		7	7											16	8			11	1			11	2							12	1			13	0
		8	2											17	5			12	1			12	0							13	1			14	3
		9	3											18	1			13	2											14	0			15	0
		10	5															14	0											15	2			16	1
		11	0																											16	0			17	2
		12	3																											17	5
		13	2
		14	0
		15	0
		16	2
		17	1
		18	2
		19	2
Condition	mCherry RNAi				All PCM' RNAi				Cp110				CEP97				PLK4				Ana2				SAS6				BLD10				ANA1				SAS4
Marker	BLD10				BLD10				BLD10				BLD10				BLD10				BLD10				BLD10				BLD10				BLD10				BLD10
	Image	Cell	# particles		Image	Cell	# particles		Image	Cell	# particles		Image	Cell	# particles		Image	Cell	# particles		Image	Cell	# particles		Image	Cell	# particles		Image	Cell	# particles		Image	Cell	# particles		Image	Cell	# particles
	1	1	2		1	1	1		1	1	2		1	1	2		1	1	2		1	1	3		1	1	3		1	1	0		1	1	4		1	1	0
		2	3			2	2			2	0			2	2			2	2			2	2			2	2			2	0			2	1			2	2
		3	1			3	2			3	3			3	3			3	2			3	1			3	1			3	2			3	2			3	4
		4	1			4	1			4	0			4	1			4	2			4	2			4	1			4	0			4	0			4	3
		5	2			5	1			5	5			5	4			5	4			5	0			5	1			5	2			5	0			5	2
		6	2			6	0			6	5			6	3			6	2			6	0			6	5			6	2			6	2			6	4
		7	2			7	1			7	2			7	2			7	2			7	0			7	2			7	0			7	2			7	2
		8	2		2	1	1			8	4			8	3			8	1			8	1			8	1			8	1			8	2			8	1
		9	1			2	6			9	4			9	3			9	0			9	0			9	1			9	0			9	0			9	2
		10	1			3	1			10	0			10	2			10	0			10	2			10	4			10	0			10	1			10	6
		11	2			4	2			11	2			11	1			11	2		2	1	1			11	3			11	2			11	0			11	3
		12	2			5	1			12	2			12	0			12	2			2	2			12	0			12	1			12	1			12	0
	2	1	2			6	1			13	5			13	10			13	1			3	0			13	0			13	1			13	2		2	1	1
		2	6			7	2			14	0			14	1			14	2			4	1			14	1			14	2			14	1			2	1
		3	0			8	2			15	0			15	3			15	4			5	0			15	0			15	1			15	0			3	2
		4	2			9	2			16	2			16	1			16	4			6	2			16	1			16	0			16	2			4	1
		5	2			10	1			17	3			17	3		2	1	2			7	1			17	2			17	1			17	1			5	1
		6	2			11	0		2	1	2			18	10			2	0			8	1			18	1			18	1		2	1	1			6	2
		7	4		3	1	1			2	2		2	1	3			3	2			9	1			19	2		2	1	2			2	0			7	0
		8	2			2	1			3	0			2	4			4	1			10	1			20	1			2	0			3	0			8	1
		9	2			3	1			4	1			3	2			5	0			11	4			21	2			3	2			4	2			9	4
		10	4			4	0			5	3			4	2			6	2		3	1	3			22	2			4	1			5	0			10	0
		11	1			5	0			6	3			5	1			7	2			2	1		2	1	2			5	1			6	1			11	2
		12	2			6	1			7	2			6	1			8	1			3	0			2	0			6	1			7	0			12	0
		13	2			7	0			8	0			7	0			9	2			4	1			3	0			7	3			8	1			13	2
		14	1			8	2			9	1			8	0			10	2			5	1			4	2			8	1			9	1			14	1
		15	2			9	1			10	5			9	2			11	4			6	1			5	2			9	1			10	0			15	2
		16	0			10	1			11	1			10	0			12	3			7	0			6	0			10	1			11	1			16	2
	3	1	2			11	1			12	1			11	2		3	1	1			8	2			7	1			11	1			12	0		3	1	1
		2	5			12	0			13	1			12	2			2	5			9	1			8	0			12	2		3	1	1			2	0
		3	6		4	1	2			14	2			13	0			3	2			10	1			9	2			13	1			2	1			3	2
		4	1			2	2			15	2			14	0			4	2		4	1	2			10	1			14	0			3	2			4	1
		5	3			3	3		3	1	2			15	2			5	0			2	0			11	1			15	1			4	0			5	0
		6	0			4	1			2	3			16	2			6	1			3	2			12	4			16	1			5	0			6	2
		7	2			5	1			3	1			17	1			7	2			4	0			13	1			17	2			6	1			7	4
		8	4			6	2			4	1			18	4			8	1			5	2			14	2			18	1			7	0			8	2
		9	0			7	1			5	6			19	2			9	2			6	4			15	1			19	2			8	1			9	1
		10	0			8	1			6	1			20	5			10	1			7	2			16	1			20	0			9	3			10	2
		11	2			9	2			7	1			21	2			11	1			8	1		3	1	1			21	0			10	2			11	1
		12	9			10	3			8	6		3	1	1			12	2			9	0			2	1		3	1	2			11	0			12	1
		13	4		5	1	2			9	0			2	2			13	4			10	0			3	6			2	1			12	1			13	2
	4	1	5			2	3			10	2			3	1			14	8			11	0			4	0			3	0			13	1			14	2
		2	1			3	0			11	2			4	0			15	4		5	1	2			5	3			4	2			14	2			15	0
		3	2			4	1			12	2			5	1			16	1			2	2			6	0			5	1			15	1		4	1	1
		4	1			5	1			13	1			6	3			17	1			3	0			7	4			6	1		4	1	1			2	1
		5	0			6	1			14	5			7	0		4	1	1			4	1			8	2			7	1			2	1			3	1
		6	0			7	1			15	1			8	3			2	2			5	2			9	3			8	1			3	1			4	3
		7	2			8	0			16	2			9	2			3	2			6	0			10	1			9	0			4	4			5	1
		8	2			9	2			17	0			10	5			4	1			7	2			11	1			10	2			5	0			6	0
		9	1			10	1			18	1			11	3			5	1			8	2			12	0			11	1			6	1			7	3
		10	1			11	2		4	1	4			12	2			6	4			9	0			13	2			12	2			7	1			8	0
		11	2		6	1	0			2	0			13	0			7	3			10	2			14	1			13	0			8	1			9	1
		12	2			2	2			3	2			14	2			8	0			11	1			15	1			14	0			9	0			10	2
		13	5			3	1			4	2			15	3			9	1		6	1	4			16	2			15	1			10	2			11	2
		14	2			4	1			5	2			16	2			10	4			2	0			17	1			16	1			11	2			12	0
		15	3			5	1			6	3			17	4			11	0			3	1			18	1			17	2			12	1			13	3
		16	2			6	1			7	2		4	1	7		5	1	1			4	2			19	2			18	5			13	6			14	3
	5	1	4			7	1			8	3			2	2			2	5			5	1			20	1			19	0			14	0			15	0
		2	5			8	1			9	1			3	1			3	0			6	1			21	6			20	0			15	2		5	1	1
		3	3			9	3			10	0			4	3			4	7			7	0			22	1			21	1		5	1	0			2	0
		4	0			10	1			11	2			5	0			5	2			8	1			23	10		4	1	1			2	1			3	2
		5	2			11	0			12	3			6	2			6	3			9	2		4	1	2			2	1			3	0			4	1
		6	9		7	1	0			13	2			7	0			7	2			10	1			2	2			3	1			4	3			5	3
		7	2			2	4			14	1			8	6			8	2			11	0			3	1			4	1			5	2			6	1
		8	6			3	0			15	1			9	2			9	5			12	2			4	2			5	2			6	2			7	2
		9	2			4	0			16	3			10	8			10	2			13	2			5	2			6	0			7	0			8	3
		10	12			5	1			17	0			11	0			11	3		7	1	3			6	1			7	4			8	2			9	3
		11	2			6	2			18	0			12	2			12	1			2	1			7	2			8	1			9	2			10	1
		12	1			7	1		5	1	8			13	2			13	1			3	0			8	1			9	4			10	2			11	3
		13	4		8	1	0			2	2			14	2			14	3			4	0			9	2			10	1			11	1			12	2
		14	0			2	1			3	1			15	0			15	0			5	1			10	1			11	2			12	2			13	3
		15	2			3	0			4	7			16	3		6	1	0			6	2			11	5			12	0			13	0			14	3
		16	4			4	1			5	1			17	3			2	1			7	1			12	1			13	1			14	1			15	1
		17	1			5	2			6	0			18	3			3	3			8	2			13	3			14	0		6	1	1			16	2
	6	1	1			6	2			7	1			19	2			4	2			9	2			14	3			15	1			2	1			17	1
		2	1			7	2			8	2			20	2			5	0			10	1			15	5			16	1			3	1			18	0
		3	3			8	2			9	8			21	0			6	1			11	0			16	2			17	0			4	0			19	3
		4	2			9	1			10	7		5	1	4			7	2		8	1	1		5	1	2			18	2			5	0			20	2
		5	0			10	2			11	5			2	1			8	1			2	1			2	1		5	1	2			6	0			21	11
		6	1			11	2			12	0			3	3			9	2			3	1			3	2			2	1			7	1		6	1	5
		7	1			12	1		6	1	12			4	2			10	0			4	1			4	0			3	1			8	2			2	0
		8	2		9	1	2			2	2			5	5			11	3			5	2			5	1			4	0			9	2			3	3
		9	3			2	0			3	3			6	2			12	4			6	2			6	2			5	1			10	2			4	2
		10	12			3	3			4	0			7	2			13	6			7	2			7	1			6	1			11	2			5	0
		11	2			4	0			5	2			8	4		7	1	4			8	1			8	2			7	0		7	1	0			6	2
		12	0			5	1			6	3			9	7			2	2			9	2			9	1			8	1			2	2			7	4
		13	3			6	1			7	3			10	2			3	2			10	2			10	3			9	5			3	2			8	1
	7	1	2			7	1			8	1			11	13			4	2		9	1	2			11	2			10	0			4	1			9	4
		2	1			8	0			9	3			12	3			5	1			2	1			12	2			11	1			5	1			10	2
		3	0			9	0			10	4			13	0			6	2			3	1			13	0			12	1			6	0			11	1
		4	0			10	2			11	3			14	2			7	2			4	0			14	1			13	0			7	1			12	4
		5	5			11	1			12	0			15	0			8	0			5	0			15	0			14	0			8	3			13	0
		6	2			12	1			13	2			16	4			9	2			6	2			16	1			15	1			9	1			14	1
		7	8			13	2			14	0			17	2			10	2			7	2		6	1	2			16	0			10	2			15	2
		8	2			14	1		7	1	0		6	1	2			11	0			8	2			2	2			17	1			11	1		7	1	2
		9	9		10	1	1			2	0			2	0			12	4			9	2			3	0			18	0			12	0			2	4
		10	7			2	1			3	3			3	2			13	3			10	4			4	2			19	0			13	1			3	2
		11	0			3	1			4	4			4	3			14	4			11	3			5	1			20	0		8	1	1			4	1
		12	1			4	0			5	1			5	2			15	2			12	3			6	0		6	1	1			2	2			5	1
		13	1			5	1			6	2			6	1		8	1	1		10	1	2			7	1			2	2			3	2			6	1
		14	2			6	2			7	2			7	7			2	3			2	2			8	1			3	0			4	1			7	5
		15	2			7	1			8	2			8	2			3	0			3	0			9	2			4	2			5	0			8	2
		16	4			8	1			9	1			9	4			4	2			4	1			10	0			5	3			6	0			9	1
	8	1	1			9	2			10	2			10	4			5	2			5	1			11	1			6	0			7	0			10	3
		2	1			10	0			11	3			11	2			6	3			6	1			12	1			7	2			8	0			11	6
		3	2			11	1			12	2			12	5			7	2			7	1			13	2			8	1			9	3			12	2
		4	4							13	0			13	1			8	2			8	1			14	2			9	1			10	0			13	1
		5	5											14	4			9	10			9	0			15	2			10	1			11	0			14	1
		6	0											15	4			10	3			10	1			16	0			11	2			12	1
		7	7											16	8			11	3			11	2			17	0			12	1			13	3
		8	2											17	4			12	2			12	1			18	2			13	2			14	3
		9	3											18	1			13	0											14	0			15	0
		10	8															14	1											15	0			16	1
		11	0																											16	0			17	4
		12	3																											17	4
		13	2
		14	1
		15	1
		16	2
		17	2
		18	2
		19	2
Condition	mCherry RNAi				All PCM' RNAi				CP110				Cep97				PLK4				ANA2				SAS6				BLD10				ANA1				SAS4
Marker	ANA1				ANA1				ANA1				ANA1				ANA1				ANA1				ANA1				ANA1				ANA1				ANA1
	Image	Cell	# particles		Image	Cell	# particles		Image	Cell	# particles		Image	Cell	# particles		Image	Cell	# particles		Image	Cell	# particles		Image	Cell	# particles		Image	Cell	# particles		Image	Cell	# particles		Image	Cell	# particles
	1	1	5		1	1	1		1	1	2		1	1	2		1	1	5		1	1	4		1	1	6		1	1	0		1	1	5		1	1	0
		2	2			2	2			2	2			2	3			2	2			2	2			2	0			2	3			2	2			2	2
		3	2			3	7			3	1			3	2			3	2			3	1			3	0			3	4			3	1			3	4
		4	1			4	2			4	1			4	3			4	0			4	1			4	2			4	3			4	0			4	3
		5	6			5	0			5	5			5	6			5	1			5	2			5	2			5	2			5	1			5	2
		6	0			6	4			6	3			6	3			6	2			6	0			6	3			6	1			6	2			6	4
		7	3			7	1			7	2			7	1			7	3			7	1			7	0			7	2			7	2			7	2
		8	2		2	1	1			8	3			8	3			8	1			8	1			8	1			8	0			8	1			8	1
		9	2			2	6			9	5			9	14			9	0			9	0			9	2			9	0			9	0			9	2
		10	1			3	1			10	0			10	2			10	0			10	2			10	2			10	2			10	2			10	6
		11	1			4	4			11	2			11	4			11	3		2	1	0			11	1			11	1			11	1			11	3
		12	3			5	2			12	0			12	0			12	2			2	2			12	5			12	1			12	2			12	0
	2	1	2			6	2			13	5			13	9			13	1			3	0		2	1	2			13	1			13	2		2	1	2
		2	8			7	2			14	0			14	2			14	0			4	1			2	1			14	2			14	0			2	3
		3	0			8	1			15	0			15	2			15	4			5	0			3	7			15	0			15	1			3	1
		4	2			9	0			16	3			16	1			16	1			6	3			4	0			16	0			16	2			4	0
		5	2			10	0			17	2			17	3		2	1	2			7	2			5	7			17	2			17	2			5	1
		6	2			11	0		2	1	3			18	10			2	0			8	1			6	2			18	1		2	1	2			6	0
		7	2		3	1	1			2	3		2	1	4			3	1			9	8			7	0		2	1	3			2	1			7	0
		8	2			2	1			3	1			2	2			4	2			10	1			8	2			2	1			3	0			8	1
		9	2			3	0			4	1			3	2			5	0			11	1			9	7			3	0			4	3			9	3
		10	3			4	1			5	3			4	3			6	3		3	1	0		3	1	5			4	4			5	1			10	1
		11	1			5	0			6	2			5	2			7	2			2	2			2	1			5	1			6	0			11	4
		12	6			6	3			7	1			6	1			8	1			3	9			3	0			6	1			7	2			12	1
		13	2			7	0			8	0			7	2			9	4			4	0			4	0			7	2			8	0			13	2
		14	1			8	2			9	1			8	1			10	4			5	1			5	4			8	3			9	1			14	1
		15	2			9	2			10	6			9	2			11	8			6	2			6	2			9	1			10	0			15	2
		16	2			10	5			11	0			10	0			12	0			7	0			7	0			10	2			11	2			16	0
	3	1	3			11	4			12	2			11	1		3	1	0			8	4			8	0			11	3			12	1		3	1	0
		2	5			12	1			13	2			12	3			2	6			9	4			9	0			12	1		3	1	1			2	0
		3	6		4	1	1			14	4			13	1			3	0			10	1			10	0			13	5			2	1			3	1
		4	1			2	3			15	0			14	2			4	2		4	1	2			11	0			14	0			3	1			4	1
		5	0			3	5		3	1	4			15	0			5	0			2	0		4	1	0			15	1			4	1			5	0
		6	1			4	2			2	4			16	1			6	1			3	1			2	0			16	0			5	0			6	1
		7	2			5	4			3	3			17	1			7	2			4	1			3	1			17	2			6	2			7	2
		8	5			6	4			4	2			18	3			8	1			5	2			4	0			18	3			7	0			8	4
		9	2			7	1			5	3			19	2			9	1			6	4			5	1			19	2			8	0			9	1
		10	1			8	1			6	2			20	6			10	1			7	2			6	3			20	0			9	3			10	1
		11	2			9	1			7	2			21	1			11	1			8	0			7	0			21	1			10	4			11	0
		12	12			10	6			8	8		3	1	0			12	1			9	1			8	5		3	1	1			11	1			12	1
		13	3		5	1	0			9	5			2	2			13	5			10	1			9	7			2	0			12	2			13	2
	4	1	5			2	1			10	2			3	11			14	6			11	0			10	3			3	0			13	3			14	2
		2	1			3	1			11	2			4	0			15	1		5	1	2			11	1			4	2			14	1			15	0
		3	4			4	0			12	2			5	1			16	1			2	4		5	1	3			5	1			15	1		4	1	0
		4	1			5	1			13	0			6	4			17	1			3	1			2	2			6	2		4	1	1			2	1
		5	0			6	1			14	0			7	0		4	1	2			4	1			3	2			7	3			2	2			3	1
		6	0			7	1			15	1			8	3			2	2			5	2			4	0			8	1			3	2			4	3
		7	1			8	0			16	2			9	1			3	1			6	2			5	1			9	0			4	2			5	0
		8	2			9	2			17	4			10	4			4	1			7	2			6	1			10	2			5	2			6	0
		9	1			10	2			18	0			11	3			5	1			8	1			7	2			11	2			6	2			7	1
		10	1			11	2		4	1	4			12	2			6	0			9	1			8	1			12	2			7	0			8	2
		11	2		6	1	2			2	3			13	2			7	3			10	3			9	0			13	3			8	0			9	2
		12	3			2	3			3	5			14	2			8	0			11	1			10	4			14	0			9	0			10	2
		13	6			3	3			4	1			15	1			9	1		6	1	4			11	1			15	1			10	0			11	4
		14	1			4	2			5	3			16	0			10	2			2	0			12	1			16	4			11	3			12	2
		15	5			5	1			6	3			17	3			11	2			3	0		6	1	2			17	3			12	3			13	3
		16	2			6	1			7	2		4	1	7		5	1	1			4	1			2	1			18	0			13	4			14	1
	5	1	1			7	2			8	3			2	1			2	5			5	3			3	2			19	1			14	3			15	0
		2	5			8	1			9	0			3	1			3	0			6	1			4	1			20	4			15	2		5	1	1
		3	2			9	2			10	1			4	2			4	7			7	0			5	1			21	1		5	1	0			2	1
		4	0			10	1			11	3			5	1			5	2			8	0			6	0		4	1	0			2	1			3	2
		5	2			11	0			12	6			6	1			6	3			9	1			7	2			2	1			3	0			4	1
		6	1		7	1	0			13	1			7	0			7	2			10	3			8	2			3	1			4	1			5	3
		7	5			2	5			14	1			8	3			8	2			11	2			9	4			4	4			5	2			6	0
		8	6			3	1			15	4			9	0			9	5			12	1			10	6			5	3			6	0			7	3
		9	4			4	1			16	2			10	5			10	2			13	1		7	1	1			6	0			7	4			8	2
		10	12			5	4			17	0			11	0			11	3		7	1	2			2	0			7	4			8	1			9	2
		11	1			6	1			18	0			12	1			12	1			2	0			3	2			8	1			9	4			10	0
		12	1			7	0		5	1	4			13	2			13	1			3	3			4	2			9	4			10	4			11	2
		13	4		8	1	1			2	4			14	4			14	3			4	3			5	3			10	1			11	2			12	1
		14	1			2	2			3	4			15	2			15	0			5	1			6	3			11	3			12	3			13	0
		15	3			3	0			4	2			16	0		6	1	0			6	3			7	0			12	0			13	0			14	2
		16	5			4	2			5	1			17	1			2	1			7	2			8	1			13	1			14	7			15	0
		17	2			5	0			6	0			18	0			3	2			8	0			9	2			14	1		6	1	1			16	0
	6	1	1			6	4			7	3			19	5			4	1			9	4			10	2			15	9			2	1			17	1
		2	2			7	2			8	2			20	1			5	0			10	1			11	4			16	1			3	1			18	2
		3	2			8	2			9	9			21	1			6	5			11	0			12	0			17	1			4	2			19	8
		4	2			9	3			10	7		5	1	5			7	2		8	1	1			13	3			18	6			5	1			20	2
		5	1			10	3			11	3			2	4			8	1			2	1			14	2		5	1	2			6	0			21	12
		6	0			11	4			12	1			3	3			9	6			3	1		8	1	0			2	6			7	1		6	1	4
		7	2			12	1		6	1	9			4	2			10	0			4	1			2	3			3	5			8	2			2	0
		8	2		9	1	2			2	1			5	4			11	1			5	3			3	3			4	0			9	2			3	3
		9	3			2	2			3	2			6	2			12	2			6	3			4	6			5	2			10	4			4	1
		10	7			3	3			4	0			7	2			13	7			7	2			5	3			6	1			11	1			5	2
		11	1			4	2			5	3			8	1		7	1	2			8	2			6	3			7	1		7	1	1			6	0
		12	0			5	1			6	1			9	7			2	2			9	0			7	2			8	2			2	2			7	3
		13	1			6	2			7	4			10	0			3	3			10	2			8	1			9	5			3	1			8	1
	7	1	1			7	1			8	2			11	9			4	2		9	1	2			9	1			10	0			4	0			9	4
		2	2			8	0			9	3			12	3			5	2			2	1			10	3			11	3			5	1			10	1
		3	0			9	2			10	6			13	0			6	2			3	3			11	2			12	1			6	0			11	1
		4	4			10	0			11	3			14	0			7	1			4	0		9	1	1			13	2			7	2			12	3
		5	4			11	1			12	1			15	2			8	0			5	0			2	3			14	0			8	3			13	0
		6	2			12	0			13	0			16	6			9	3			6	2			3	1			15	1			9	0			14	1
		7	9			13	1			14	3			17	2			10	3			7	3			4	12			16	11			10	2			15	2
		8	2			14	2		7	1	1		6	1	2			11	3			8	3			5	4			17	6			11	1		7	1	3
		9	8		10	1	1			2	5			2	4			12	6			9	2			6	4			18	2			12	0			2	3
		10	6			2	0			3	1			3	2			13	3			10	4			7	2			19	0			13	1			3	0
		11	0			3	5			4	2			4	2			14	4			11	1			8	1			20	2		8	1	1			4	0
		12	1			4	0			5	0			5	2			15	2			12	2			9	1		6	1	1			2	2			5	2
		13	1			5	0			6	2			6	1		8	1	0		10	1	2			10	1			2	2			3	1			6	2
		14	2			6	0			7	3			7	8			2	3			2	2			11	2			3	2			4	0			7	5
		15	2			7	2			8	3			8	3			3	0			3	0			9	6			4	3			5	0			8	3
		16	3			8	1			9	1			9	3			4	2			4	1			10	1			5	4			6	1			9	1
	8	1	0			9	2			10	2			10	6			5	2			5	2			11	2			6	2			7	0			10	3
		2	1			10	1			11	3			11	2			6	2			6	2			12	2			7	3			8	1			11	6
		3	2			11	1			12	1			12	5			7	2			7	1			13	2			8	1			9	4			12	2
		4	3							13	1			13	2			8	1			8	1			14	0			9	2			10	0			13	1
		5	5											14	2			9	8			9	1			15	2			10	2			11	0			14	2
		6	0											15	2			10	3			10	3			16	0			11	1			12	1
		7	8											16	8			11	3			11	2			17	0			12	1			13	1
		8	2											17	5			12	3			12	4			18	1			13	1			14	3
		9	4											18	2			13	2											14	0			15	0
		10	13															14	2											15	1			16	2
		11	0																											16	0			17	2
		12	4																											17	5
		13	3
		14	1
		15	2
		16	2
		17	3
		18	2
		19	2
CONDITION	mCherry RNAi				All PCM' RNAi				CP110				CEP97				PLK4				ANA2				SAS6				BLD10				ANA1				SAS4
MARKER	SAS4				SAS4				SAS4				SAS4				SAS4				SAS4				SAS4				SAS4				SAS4				SAS4
	Image	Cell	# particles		Image	Cell	# particles		Image	Cell	# particles		Image	Cell	# particles		Image	Cell	# particles		Image	Cell	# particles		Image	Cell	# particles		Image	Cell	# particles		Image	Cell	# particles		Image	Cell	# particles
	1	1	0		1	1	0		1	1	2		1	1	1		1	1	2		1	1	0		1	1	0		1	1	6		1	1	0		1	1	0
		2	1			2	1			2	1			2	1			2	0			2	0			2	0			2	1			2	0			2	1
		3	2			3	2			3	1			3	1			3	0			3	0			3	0			3	2			3	0			3	1
		4	2			4	0			4	1			4	1			4	0			4	2			4	0			4	0			4	0			4	0
		5	2			5	0			5	1			5	1			5	2			5	0			5	3			5	2			5	0			5	0
		6	0			6	1			6	1			6	1			6	1			6	3			6	2			6	3			6	0			6	2
		7	2			7	1			7	1			7	1			7	0			7	0			7	0			7	4			7	0			7	0
		8	2			8	1			8	1			8	1			8	1			8	0			8	4			8	1			8	0			8	0
		9	2			9	0			9	1			9	1			9	0			9	0			9	7			9	3			9	0			9	0
		10	2			10	0			10	1			10	1			10	3			10	2			10	2			10	1			10	0			10	0
		11	0			11	1			11	1			11	1			11	1			11	0			11	1			11	3			11	0			11	0
		12	2			12	1			12	1			12	0			12	0			12	1			12	1			12	1			12	0		2	1	0
		13	0			13	0			13	0			13	0		2	1	2			13	1			13	0			13	1		2	1	1			2	0
		14	2			14	1			14	0			14	0			2	2			14	0		2	1	2			14	3			2	1			3	0
		15	0		2	1	1			15	0			15	0			3	1		2	1	0			2	1			15	1			3	0			4	1
	2	1	0			2	0		2	1	1			16	0			4	2			2	1			3	4			16	0			4	0			5	0
		2	2			3	1			2	2		2	1	2			5	1			3	2			4	1		2	1	0			5	0			6	0
		3	4			4	1			3	2			2	2			6	3			4	1			5	1			2	1			6	0			7	0
		4	0			5	0			4	2			3	2			7	0			5	1			6	1			3	2			7	0			8	0
		5	4			6	2			5	2			4	2			8	4			6	0			7	0			4	0			8	0			9	0
		6	3			7	1			6	1			5	2			9	1			7	2			8	2			5	1			9	0			10	0
		7	1			8	0			7	1			6	1			10	0			8	0			9	0			6	1			10	0			11	0
		8	0			9	0			8	1			7	1			11	2			9	0			10	0			7	1			11	0			12	0
		9	2			10	0			9	1			8	1		3	1	1			10	0			11	2			8	0		3	1	0			13	0
		10	2		3	1	1			10	1			9	1			2	0			11	2			12	5			9	1			2	0			14	0
		11	1			2	1			11	1			10	1			3	1			12	0			13	1			10	0			3	1		3	1	0
		12	2			3	1			12	1			11	1			4	0			13	0		3	1	2			11	3			4	1			2	0
		13	0			4	0			13	1			12	2			5	0			14	0			2	1			12	0			5	1			3	0
		14	3			5	0			14	1			13	1			6	2			15	0			3	1			13	4			6	1			4	0
		15	1			6	2		3	1	1			14	1			7	4		3	1	0			4	1			14	0			7	1			5	0
		16	2			7	0			2	1			15	1			8	0			2	0			5	4		3	1	0			8	0			6	0
		17	1			8	2			3	1		3	1	2			9	1			3	0			6	0			2	1			9	0			7	0
		18	3			9	0			4	1			2	2			10	0			4	0			7	0			3	1			10	0			8	0
		19	3			10	1			5	1			3	2			11	0			5	0			8	1			4	1			11	0			9	0
		20	0			11	0			6	2			4	2			12	0			6	2			9	1			5	1		4	1	0			10	1
		21	2		4	1	0			7	2			5	2			13	0			7	1			10	2			6	0			2	0			11	0
		22	2			2	1			8	2			6	3		4	1	1			8	0			11	0			7	1			3	0			12	0
		23	0			3	1			9	1			7	3			2	2			9	2			12	0			8	2			4	0			13	0
		24	0			4	0			10	1			8	3			3	0			10	1		4	1	1			9	0			5	0		4	1	0
	3	1	0			5	0			11	1			9	3			4	0			11	1			2	0			10	2			6	0			2	0
		2	3			6	1			12	1			10	3			5	2			12	0			3	1			11	1			7	0			3	0
		3	0			7	3			13	1			11	3			6	2			13	2			4	1			12	0			8	1			4	1
		4	6			8	0			14	0			12	2			7	1			14	0			5	2			13	2			9	1			5	0
		5	1			9	1			15	0			13	2			8	2			15	0			6	0			14	0			10	1			6	1
		6	0			10	1			16	0			14	1			9	0		4	1	0			7	0			15	2			11	1			7	0
		7	2			11	2			17	0			15	1			10	1			2	1			8	0			16	0			12	0			8	0
		8	2			12	1		4	1	1			16	1			11	9			3	0			9	0			17	0			13	0			9	0
		9	0			13	1			2	1			17	0			12	0			4	2			10	1			18	0			14	0			10	0
		10	4			14	0			3	1			18	0			13	2			5	1			11	0			19	1			15	0			11	1
		11	1		5	1	2			4	1			19	0			14	2			6	1			12	1		4	1	2		5	1	1			12	0
		12	3			2	1			5	1			20	0			15	1			7	0			13	5			2	1			2	1			13	0
		13	0			3	0			6	1			21	0			16	1			8	1			14	6			3	1			3	1		5	1	1
		14	2			4	1			7	1		4	1	2			17	2			9	2		5	1	1			4	1			4	1			2	0
		15	2			5	1			8	1			2	2		5	1	1			10	2			2	1			5	0			5	1			3	0
		16	3			6	0			9	2			3	2			2	1			11	0			3	1			6	2			6	1			4	0
	4	1	6			7	0			10	2			4	2			3	0			12	0			4	1			7	0			7	0			5	0
		2	1			8	0			11	1			5	2			4	2			13	0			5	0			8	2			8	0			6	0
		3	2			9	1			12	1			6	2			5	0			14	2			6	0			9	0			9	0			7	0
		4	2			10	1			13	1			7	2			6	3			15	4			7	0			10	1			10	0			8	1
		5	0			11	0			14	1			8	2			7	0			16	0			8	1			11	0			11	0		6	1	0
		6	0			12	1		5	1	1			9	2			8	2			17	1			9	4			12	1			12	1			2	0
		7	1			13	0			2	1			10	2			9	1			18	0			10	9			13	0			13	0			3	0
		8	0			14	1			3	1			11	2			10	2			19	0			11	0			14	0			14	0			4	0
		9	0			15	0			4	1			12	3			11	1			20	2			12	5			15	2			15	0			5	0
		10	1			16	1			5	1			13	3		6	1	1			21	0			13	1		5	1	0			16	0			6	0
		11	2			17	0			6	1			14	1			2	1		5	1	0			14	0			2	0			17	0			7	1
		12	1			18	3			7	1			15	1			3	0			2	0			15	1			3	0			18	0			8	0
		13	1			19	1			8	1			16	1			4	0			3	0		6	1	1			4	0		6	1	0			9	0
		14	0			20	0			9	1			17	1			5	2			4	1			2	0			5	2			2	0			10	0
		15	2		6	1	0			10	1			18	0			6	1			5	0			3	2			6	0			3	0			11	1
		16	2			2	1			11	2		5	1	1			7	3			6	1			4	1			7	0			4	0			12	1
	5	1	3			3	1			12	2			2	1			8	0			7	2			5	2			8	1			5	0			13	0
		2	1			4	0			13	1			3	1			9	0			8	0			6	1			9	1			6	0		7	1	0
		3	0			5	0			14	1			4	1			10	0			9	1			7	1			10	1			7	1			2	0
		4	2			6	2			15	1			5	1			11	1			10	1			8	0			11	0			8	1			3	0
		5	1			7	1			16	1			6	1			12	1			11	1			9	0			12	3			9	1			4	0
		6	1			8	0			17	1			7	1			13	2			12	0			10	2			13	0			10	1			5	0
		7	2			9	0		6	1	2			8	1		7	1	0			13	0			11	0			14	1			11	1			6	0
		8	2			10	0			2	2			9	1			2	2		6	1	1			12	0			15	0		7	1	1			7	0
		9	0			11	2			3	2			10	1			3	2			2	0			13	0			16	0			2	1			8	0
		10	2			12	1			4	1			11	1			4	1			3	0			14	0			17	1			3	1			9	0
		11	2			13	2			5	1			12	1			5	1			4	0			15	1			18	0			4	1			10	0
		12	2			14	0			6	1			13	1			6	0			5	0		7	1	1			19	0			5	0			11	0
		13	0			15	1			7	1			14	1			7	1			6	1			2	0			20	0			6	0			12	1
	6	1	1		7	1	1			8	1			15	1			8	2			7	0			3	1			21	0			7	0		8	1	0
		2	0			2	0			9	1			16	1			9	1			8	0			4	2		6	1	1			8	0			2	0
		3	2			3	1			10	1			17	0			10	1			9	1			5	0			2	1			9	0			3	0
		4	1			4	0			11	1			18	0			11	1			10	1			6	0			3	0			10	0			4	1
		5	2			5	0			12	1			19	0			12	0			11	0			7	1			4	1			11	0			5	0
		6	1			6	0			13	2			20	0			13	0			12	2			8	1			5	0			12	1			6	0
		7	1			7	0			14	1		6	1	1			14	0		7	1	1			9	1			6	1			13	1			7	1
		8	1			8	1			15	1			2	1			15	1			2	0			10	1			7	0			14	1			8	0
		9	1			9	0			16	1			3	1			16	1			3	0			11	0			8	0		8	1	0			9	1
		10	4			10	1			17	0			4	1		8	1	0			4	0			12	1			9	0			2	0			10	0
		11	0			11	2		7	1	0			5	1			2	2			5	0		8	1	1			10	3			3	0		9	1	0
		12	2			12	1			2	0			6	1			3	2			6	0			2	0			11	2			4	0			2	0
		13	1			13	0			3	0			7	1			4	1			7	1			3	0			12	0			5	1			3	0
		14	2		8	1	0			4	1			8	1			5	0			8	0			4	2			13	0			6	1			4	0
	7	1	2			2	0			5	1			9	0			6	1			9	2			5	0			14	1			7	1			5	1
		2	1			3	0			6	1			10	0			7	2			10	2			6	2			15	2			8	1			6	0
		3	5			4	1			7	1			11	0			8	0			11	2			7	1							9	1			7	0
		4	1			5	1			8	1			12	0			9	2							8	1							10	1			8	0
		5	0			6	3			9	1			13	0			10	1							9	1							11	1			9	0
		6	2			7	0			10	1			14	1			11	1							10	1							12	1
		7	0			8	1			11	1			15	1			12	2							11	5							13	1
		8	2			9	3			12	1			16	1			13	0							12	3
		9	2			10	0			13	1			17	1			14	0							13	0
		10	0			11	2			14	1			18	1											14	0
		11	2			12	4			15	1															15	2
		12	2			13	1			16	1															16	0
		13	0			14	0			17	1
		14	1			15	0
						16	0
Condition	mCherry RNAi				All PCM' RNAi				CP110				Cep97				PLK4				ANA2				SAS6				BLD10				ANA1				SAS4
Marker	CP110				CP110				CP110				CP110				CP110				CP110				CP110				CP110				CP110				CP110
	Image	Cell	# particles		Image	Cell	# particles		Image	Cell	# particles		Image	Cell	# particles		Image	Cell	# particles		Image	Cell	# particles		Image	Cell	# particles		Image	Cell	# particles		Image	Cell	# particles		Image	Cell	# particles
	1	1	2		1	1	2		1	1	0		1	1	1		1	1	2		1	1	2		1	1	5		1	1	6		1	1	0		1	1	2
		2	2			2	1			2	0			2	1			2	0			2	0			2	0			2	2			2	1			2	3
		3	3			3	2			3	0			3	1			3	0			3	0			3	0			3	0			3	1			3	0
		4	2			4	0			4	1			4	1			4	2			4	10			4	1			4	0			4	0			4	2
		5	2			5	0			5	1			5	1			5	3			5	0			5	2			5	1			5	1			5	3
		6	2			6	1			6	3			6	1			6	0			6	3			6	1			6	2			6	2			6	1
		7	3			7	3			7	1			7	1			7	0			7	0			7	0			7	8			7	3			7	0
		8	3			8	1			8	1			8	1			8	2			8	1			8	3			8	0			8	4			8	0
		9	0			9	1			9	2			9	0			9	2			9	0			9	4			9	2			9	0			9	2
		10	2			10	0			10	0			10	0			10	2			10	2			10	2			10	3			10	1			10	2
		11	0			11	2			11	0			11	0			11	4			11	0			11	1			11	2			11	1			11	2
		12	3			12	1			12	0			12	0			12	0			12	2			12	1			12	0			12	0		2	1	0
		13	0			13	0			13	0			13	0		2	1	2			13	1			13	0			13	1		2	1	2			2	0
		14	3			14	2			14	0			14	0			2	2			14	3		2	1	3			14	3			2	1			3	1
		15	2		2	1	2			15	0			15	0			3	1		2	1	0			2	0			15	1			3	0			4	1
	2	1	1			2	0		2	1	1			16	0			4	3			2	1			3	1			16	0			4	0			5	1
		2	2			3	0			2	1		2	1	1			5	0			3	2			4	2		2	1	0			5	1			6	0
		3	4			4	4			3	3			2	1			6	2			4	1			5	2			2	1			6	1			7	2
		4	2			5	1			4	2			3	1			7	0			5	2			6	1			3	2			7	0			8	1
		5	4			6	3			5	0			4	1			8	7			6	0			7	0			4	0			8	0			9	2
		6	3			7	1			6	0			5	1			9	0			7	2			8	3			5	2			9	1			10	2
		7	0			8	1			7	4			6	1			10	4			8	0			9	0			6	0			10	1			11	0
		8	1			9	0			8	0			7	1			11	2			9	2			10	0			7	1			11	1			12	1
		9	3			10	0			9	3			8	0		3	1	0			10	1			11	4			8	0		3	1	2			13	2
		10	4		3	1	1			10	3			9	1			2	0			11	2			12	5			9	1			2	0			14	1
		11	1			2	1			11	0			10	1			3	2			12	2			13	1			10	2			3	1		3	1	1
		12	2			3	1			12	3			11	1			4	2			13	0		3	1	1			11	3			4	0			2	1
		13	0			4	0			13	2			12	1			5	1			14	1			2	1			12	2			5	2			3	0
		14	6			5	0			14	0			13	0			6	2			15	0			3	7			13	1			6	0			4	0
		15	2			6	2		3	1	0			14	0			7	4		3	1	2			4	0			14	0			7	0			5	0
		16	3			7	2			2	3			15	0			8	1			2	5			5	3		3	1	0			8	0			6	3
		17	1			8	3			3	1		3	1	1			9	4			3	1			6	1			2	1			9	1			7	0
		18	3			9	1			4	1			2	0			10	2			4	0			7	1			3	1			10	2			8	0
		19	4			10	1			5	2			3	0			11	2			5	3			8	1			4	1			11	1			9	1
		20	2			11	1			6	0			4	0			12	0			6	2			9	0			5	1		4	1	6			10	0
		21	4		4	1	1			7	0			5	0			13	2			7	1			10	1			6	0			2	1			11	1
		22	3			2	2			8	0			6	0		4	1	2			8	2			11	0			7	1			3	0			12	0
		23	0			3	0			9	0			7	0			2	2			9	2			12	0			8	2			4	0			13	5
		24	4			4	1			10	2			8	0			3	0			10	2		4	1	1			9	1			5	1		4	1	0
	3	1	3			5	0			11	0			9	1			4	2			11	0			2	1			10	3			6	2			2	2
		2	4			6	1			12	2			10	1			5	4			12	0			3	1			11	2			7	1			3	0
		3	1			7	3			13	0			11	1			6	2			13	0			4	1			12	1			8	0			4	2
		4	8			8	0			14	1			12	1			7	0			14	0			5	3			13	5			9	1			5	1
		5	2			9	1			15	0			13	1			8	2			15	2			6	0			14	1			10	0			6	2
		6	0			10	1			16	3			14	1			9	0		4	1	2			7	2			15	1			11	1			7	0
		7	6			11	2			17	0			15	1			10	2			2	1			8	2			16	0			12	0			8	2
		8	2			12	1		4	1	3			16	1			11	5			3	0			9	1			17	0			13	1			9	1
		9	1			13	0			2	1			17	0			12	0			4	3			10	1			18	2			14	2			10	1
		10	4			14	0			3	0			18	0			13	2			5	2			11	0			19	2			15	0			11	1
		11	2		5	1	2			4	0			19	0			14	3			6	2			12	2		4	1	1		5	1	1			12	1
		12	3			2	1			5	2			20	0			15	1			7	4			13	3			2	1			2	1			13	3
		13	1			3	1			6	1			21	0			16	2			8	4			14	3			3	3			3	3		5	1	0
		14	4			4	1			7	2		4	1	1			17	2			9	2		5	1	1			4	1			4	0			2	2
		15	2			5	1			8	0			2	2		5	1	2			10	2			2	0			5	1			5	1			3	0
		16	2			6	0			9	1			3	1			2	3			11	0			3	0			6	3			6	1			4	0
	4	1	8			7	1			10	0			4	1			3	4			12	2			4	2			7	0			7	0			5	0
		2	0			8	1			11	0			5	1			4	2			13	4			5	0			8	2			8	4			6	2
		3	4			9	1			12	0			6	1			5	1			14	5			6	2			9	2			9	1			7	0
		4	3			10	1			13	1			7	1			6	2			15	5			7	1			10	1			10	0			8	0
		5	1			11	0			14	6			8	1			7	0			16	0			8	1			11	1			11	2		6	1	0
		6	2			12	1		5	1	1			9	1			8	2			17	2			9	6			12	3			12	2			2	0
		7	1			13	1			2	3			10	1			9	1			18	0			10	0			13	0			13	0			3	3
		8	2			14	1			3	1			11	1			10	1			19	0			11	4			14	2			14	1			4	2
		9	0			15	0			4	2			12	1			11	6			20	1			12	2			15	1			15	3			5	3
		10	1			16	1			5	0			13	1		6	1	1			21	0			13	1		5	1	1			16	0			6	1
		11	3			17	1			6	0			14	0			2	3		5	1	2			14	0			2	1			17	0			7	1
		12	1			18	3			7	0			15	0			3	0			2	0			15	3			3	1			18	2			8	1
		13	2			19	1			8	1			16	0			4	0			3	0		6	1	1			4	1		6	1	0			9	0
		14	1			20	0			9	1			17	0			5	2			4	2			2	3			5	2			2	2			10	1
		15	3		6	1	1			10	1			18	0			6	6			5	2			3	2			6	0			3	0			11	1
		16	2			2	2			11	0		5	1	1			7	3			6	2			4	2			7	0			4	0			12	2
	5	1	3			3	2			12	0			2	1			8	1			7	2			5	3			8	1			5	0			13	2
		2	3			4	0			13	0			3	2			9	1			8	0			6	1			9	1			6	2		7	1	1
		3	0			5	1			14	0			4	2			10	2			9	1			7	2			10	1			7	0			2	3
		4	3			6	2			15	3			5	2			11	1			10	1			8	1			11	1			8	0			3	0
		5	1			7	1			16	0			6	1			12	2			11	1			9	2			12	3			9	2			4	4
		6	0			8	0			17	1			7	1			13	2			12	1			10	2			13	1			10	1			5	2
		7	4			9	1		6	1	0			8	1		7	1	0			13	0			11	2			14	0			11	1			6	0
		8	2			10	1			2	0			9	1			2	2		6	1	2			12	2			15	0		7	1	0			7	0
		9	0			11	1			3	0			10	1			3	2			2	0			13	1			16	1			2	1			8	3
		10	3			12	1			4	2			11	1			4	2			3	1			14	0			17	0			3	0			9	1
		11	2			13	3			5	0			12	1			5	3			4	0			15	3			18	0			4	0			10	0
		12	2			14	0			6	0			13	1			6	0			5	1		7	1	2			19	0			5	0			11	0
		13	0			15	1			7	0			14	1			7	4			6	3			2	0			20	1			6	1			12	4
	6	1	10		7	1	2			8	1			15	1			8	2			7	0			3	2			21	0			7	2		8	1	1
		2	0			2	0			9	0			16	1			9	4			8	7			4	2		6	1	1			8	2			2	0
		3	2			3	1			10	0			17	0			10	2			9	2			5	2			2	1			9	0			3	2
		4	3			4	0			11	0			18	0			11	1			10	3			6	0			3	0			10	1			4	1
		5	2			5	1			12	0			19	0			12	1			11	0			7	2			4	1			11	1			5	1
		6	1			6	1			13	0			20	0			13	0			12	2			8	0			5	0			12	2			6	1
		7	1			7	1			14	1		6	1	1			14	3		7	1	2			9	1			6	2			13	1			7	0
		8	1			8	2			15	1			2	0			15	3			2	1			10	1			7	0			14	0			8	1
		9	3			9	0			16	0			3	0			16	2			3	2			11	0			8	1		8	1	0			9	0
		10	4			10	1			17	0			4	0		8	1	0			4	0			12	1			9	0			2	2			10	0
		11	2			11	2		7	1	1			5	0			2	2			5	1		8	1	2			10	2			3	1		9	1	0
		12	2			12	2			2	1			6	1			3	2			6	0			2	1			11	2			4	1			2	1
		13	1			13	0			3	0			7	1			4	2			7	2			3	3			12	0			5	1			3	1
		14	2		8	1	1			4	4			8	1			5	0			8	0			4	2			13	0			6	1			4	0
	7	1	2			2	0			5	2			9	1			6	2			9	1			5	1			14	0			7	1			5	2
		2	1			3	1			6	0			10	1			7	2			10	5			6	2			15	2			8	1			6	0
		3	8			4	2			7	0			11	1			8	1			11	0			7	1							9	0			7	1
		4	2			5	1			8	1			12	1			9	2							8	1							10	0			8	1
		5	0			6	2			9	0			13	1			10	2							9	1							11	0			9	0
		6	3			7	0			10	2			14	1			11	1							10	3							12	2
		7	0			8	0			11	0			15	1			12	3							11	4							13	0
		8	3			9	1			12	2			16	1			13	0							12	3
		9	0			10	0			13	0			17	1			14	0							13	2
		10	1			11	1			14	2			18	0											14	0
		11	2			12	4			15	0															15	2
		12	2			13	1			16	1															16	1
		13	0			14	1			17	1
		14	1			15	0
						16	0

## Sheet: SUMMARY & STATISTICS
				QUANTIFIED CLASSES
				(# cells with the respective centrosome number)
	RNAi CONDITION		REPLICATE	0-1	>=2-4	>4	TOTAL			Statistics:	Binomial regression on the number of cells with 0-1 centrioles, out of all cells measured, for each marker (BLD10, D-PLP, ANA1, CP110, and SAS4), with replicate as a categorical covariate.
	D-PLP	mCherry	1	54	48	5	107
			2	43	55	11	109
			3	46	62	14	122							Marker tested
		ALL PCM	1	78	22	0	100			Condition 1	Vs	Condition 2		D-PLP (p values)	BLD10 (p values)	SAS4 (p values)	ANA1 (p values)	CP110 (p values)
			2	98	13	0	111			mCherry RNAi		All PCM' RNAi		4.4918464933499485e-28	1.236582090385973e-16	6.061892479405999e-19	7.209349041473213e-05	2.2724683978453407e-15
			3	98	8	0	106			mCherry RNAi		CP110 RNAi		1.138430063377109e-15	0.031423188502087085	7.959682482827383e-05	0.08089403118185731	1.880213113697972e-16
		ANA2	1	74	23	1	98			mCherry RNAi		Cep97 RNAi		2.4641191587743504e-06	0.849239349142241	0.00012653447295708317	0.21817943074939083	9.488537748554286e-21
			2	84	25	1	110			mCherry RNAi		PLK4 RNAi		7.2457720306111455e-09	0.020830087529130865	9.215909441324084e-10	0.0028665761227920253	0.00015905964877473307
			3	77	34	0	111			mCherry RNAi		Ana2 RNAi		1.0271252000616384e-20	0.006612020157698907	2.524750178123501e-18	6.24452204349842e-06	9.142386458610177e-08
		SAS6	1	68	38	4	110			mCherry RNAi		Sas6 RNAi		1.4773828949745786e-09	1.0039818283731736e-07	3.2768177535709935e-10	0.014973152731176841	9.341120483487294e-10
			2	63	45	3	111			mCherry RNAi		BLD10 RNAi		0.01936352220928071	1.774776906270599e-19	3.7799230149299965e-10	0.0002319153010893316	1.1845655251040428e-06
			3	65	34	2	101			mCherry RNAi		ANA1 RNAi		0.30249471791414073	6.297970727614197e-18	4.9876878062069115e-20	1.4183357274459753e-08	1.3272189887353296e-15
		BLD10	1	78	28	2	108			mCherry RNAi		SAS4 RNAi		0.004448167081706662	2.6645354809308476e-05	5.4585396942104005e-24	0.005898343721678781	1.748698707605131e-10
			2	67	38	2	107
			3	69	41	5	115
		ANA1	1	69	10	1	80
			2	92	28	1	121
			3	87	27	0	114
		SAS4	1	85	25	3	113
			2	67	43	3	113
			3	68	37	3	108
		CP110	1	69	34	7	110
			2	48	56	3	107
			3	50	52	5	107
		CEP97	1	66	38	5	109
			2	41	58	10	109
			3	46	58	8	112
		PLK4	1	55	38	12	105
			2	56	50	0	106
			3	62	47	4	113
	BLD10	mCherry	1	43	54	10	107
			2	35	59	14	108
			3	40	64	18	122
		ALL PCM	1	60	36	4	100
			2	84	26	1	111
			3	72	33	1	106
		ANA2	1	63	35	0	98
			2	79	30	1	110
			3	66	45	0	111
		SAS6	1	63	43	4	110
			2	59	46	6	111
			3	58	40	3	101
		BLD10	1	82	24	3	109
			2	68	39	0	107
			3	84	29	2	115
		ANA1	1	55	24	1	80
			2	89	30	2	121
			3	76	37	1	114
		SAS4	1	65	42	6	113
			2	57	52	4	113
			3	49	54	5	108
		CP110	1	56	47	7	110
			2	42	59	6	107
			3	42	52	13	107
		CEP97	1	43	57	9	109
			2	38	62	9	109
			3	32	67	12	111
		PLK4	1	49	43	13	105
			2	53	52	1	106
			3	40	66	7	113
	SAS4	mCherry	1	33	32	5	70
			2	38	37	2	77
			3	56	53	3	112
		ALL PCM	1	69	6	1	76
			2	63	8	1	72
			3	97	16	0	113
		ANA2	1	89	14	0	103
			2	92	11	1	104
			3	81	20	0	101
		SAS6	1	80	21	6	107
			2	82	25	2	109
			3	82	21	7	110
		BLD10	1	73	23	2	98
			2	84	26	2	112
			3	76	23	1	100
		ANA1	1	77	27	1	105
			2	109	12	0	121
			3	99	6	0	105
		SAS4	1	74	12	0	86
			2	100	6	0	106
			3	102	1	0	103
		CP110	1	77	28	1	106
			2	71	35	2	108
			3	65	45	1	111
		CEP97	1	75	25	1	101
			2	81	47	1	129
			3	64	41	3	108
		PLK4	1	69	24	0	93
			2	87	20	0	107
			3	73	33	1	107
	ANA1	mCherry	1	51	48	9	108
			2	41	51	17	109
			3	41	58	22	121
		ALL PCM	1	55	43	2	100
			2	62	35	14	111
			3	57	42	7	106
		ANA2	1	63	28	6	97
			2	60	46	4	110
			3	58	51	2	111
		SAS6	1	59	43	8	110
			2	52	53	6	111
			3	47	43	11	101
		BLD10	1	69	30	9	108
			2	49	54	4	107
			3	59	47	9	115
		ANA1	1	41	31	7	79
			2	85	34	2	121
			3	66	46	2	114
		SAS4	1	61	45	6	112
			2	52	51	10	113
			3	54	49	5	108
		CP110	1	71	30	9	110
			2	41	55	11	107
			3	38	56	13	107
		CEP97	1	64	37	8	109
			2	44	45	19	108
			3	37	57	17	111
		PLK4	1	55	40	10	105
			2	62	32	12	106
			3	48	52	13	113
	CP110	mCherry	1	15	45	10	70
			2	28	41	8	77
			3	38	68	6	112
		ALL PCM	1	46	27	3	76
			2	42	28	2	72
			3	86	27	0	113
		ANA2	1	56	44	3	103
			2	53	41	10	104
			3	53	42	6	101
		SAS6	1	60	43	4	107
			2	61	47	1	109
			3	61	45	4	110
		BLD10	1	41	50	7	98
			2	46	61	5	112
			3	69	28	3	100
		ANA1	1	54	43	8	105
			2	76	39	6	121
			3	81	23	1	105
		SAS4	1	48	36	2	86
			2	51	48	7	106
			3	71	31	1	103
		CP110	1	74	30	2	106
			2	54	51	3	108
			3	84	26	1	111
		CEP97	1	64	35	2	101
			2	84	42	3	129
			3	87	21	0	108
		PLK4	1	54	34	5	93
			2	47	51	9	107
			3	40	63	4	107
