# Supplementary material for: Ana1/CEP295 is an essential player in the centrosome maintenance program regulated by Polo kinase and the PCM
Source: EMBO Rep. 2024 Jan 10;25(1):11. doi: 10.1038/s44319-023-00020-6 (PMC10897187; doi:10.1038/s44319-023-00020-6)
Supplement: Supplementary file 11 — Source Data EV Figures [file 44319_2023_20_MOESM11_ESM.zip › Fig_EV_5.xlsx]

## Sheet: A_Sas4_N1
	Cell Counts									Analysis
RNAi	mCherry			ALLPCM			ALLPCM
transfection	GFP			GFP			Ana1-GFP			mCherry dsRNA + GFP						mCherry dsRNA + GFP
	Image	Sas4		Image	Sas4		Image	Sas4		Cell Counts			Percentages			Cell Counts			Percentages
	1	0		1	1		2	2			Sas4			Sas4			Sas4			Sas4
		2			1		3	1		zero to 1	34		zero to 1	34.3434		zero to 1	34		zero to 1	34.34
		2			2		4	2		2 to 4	57		2 to 4	57.5758		More than 1	65		More than 1	65.6566
		2			1		11	4		more 4	8		more 4	8.08081
		2			2		13	1			99			100		TOTAL	99			99.9966
		2			2			1
		2			2		14	4		ALLPCM dsRNA + GFP						ALLPCM dsRNA + GFP
		0			0		15	1		Cell Counts			Percentages			Cell Counts			Percentages
		3			0		17	2			Sas4			Sas4			Sas4			Sas4
		0			0		21	1		zero to 1	60		zero to 1	64.5161		zero to 1	60		zero to 1	64.52
		3			0			2		2 to 4	32		2 to 4	34.4086		More than 1	33		More than 1	35.4839
		0			0		22	1		more 4	1		more 4	1.07527
		1			1		23	1			93			100		TOTAL	93			100.004
	2	2			0		24	1
		1			1		25	0		ALLPCM dsRNA + Ana1-GFP						ALLPCM dsRNA + Ana1-GFP
		0			2			2		Cell Counts			Percentages			Cell Counts			Percentages
		1			1		26	1			Sas4			Sas4			Sas4			Sas4
		2			0		27	1		zero to 1	37		zero to 1	45.122		zero to 1	37		zero to 1	45.12
		6			2		28	1		2 to 4	40		2 to 4	48.7805		More than 1	45		More than 1	54.878
		3			2		29	3		more 4	5		more 4	6.09756
		4			1		30	4			82			100		TOTAL	82			99.998
		2			1			0
		1			0			2
		5			0		31	0
		2			0			8
		0			2			2
		0			1		32	3
	3	3			0			2
		0			2			1
		5			2		34	0
		5			1		35	2
		2			0		36	2
		1			2			0
		0			1		37	2
		2		2	1		38	1
		2			0		41	1
	4	2			1		42	0
		1			0		43	2
		1			1		44	1
		2			2		47	6
		1			2		52	3
		0			0		53	2
		2			1		54	2
		21			0			1
		2			0		55	0
		2			2			2
		2			2			2
		1			0		57	2
		1			1		58	1
	5	3			4		59	1
		7			0		60	2
		5			0		61	5
		1			0		62	1
		3			0		63	1
		4			2			2
		2			0		64	2
		5			1		65	1
		2			2		66	1
		1			4		67	2
		2			0		68	1
		0			2		70	1
		2			1		73	3
	6	3			0		74	5
		3			1		75	3
		3			2		77	2
		2			2		79	3
		1			3		80	7
		2			6		81	1
		2			0		85	2
		2		3	1		86	2
		0			1		87	0
		1			1		88	2
		2			1		89	2
		0			2		90	0
	7	2			2			2
		2			1		92	2
		2			1		93	4
		2			2		94	3
		3			1			0
		1			1		95	0
		2			1		96	0
		3			1		97	3
		2			2
		2			1
		4			0
		1			0
		0			1
	8	1			1
		1			2
		4			3
		2			4
		2			3
		3			3
		2
		1
		4
		2
		2
		1

## Sheet: A_SAS4_N2
	Cell Counts									Analysis
RNAi	mCherry			ALLPCM			ALLPCM
transfection	GFP			GFP			Ana1-GFP			mCherry dsRNA + GFP						mCherry dsRNA + GFP
	Image	Sas4		Image	Sas4		Image	Sas4		Cell Counts			Percentages			Cell Counts			Percentages
	1	0		1	2		1	2			Sas4			Sas4			Sas4			Sas4
		1			3		2	2		zero to 1	46		zero to 1	40		zero to 1	46		zero to 1	40
		2			2		5	1		2 to 4	67		2 to 4	58.2609		More than 1	69		More than 1	60
		0			0		6	2		more 4	2		more 4	1.73913
		2			1		8	0			115			100		TOTAL	115			100
		3			0		9	2
		3			0		10	1		ALLPCM dsRNA + GFP						ALLPCM dsRNA + GFP
		1			1		11	2		Cell Counts			Percentages			Cell Counts			Percentages
		0			0		12	0			Sas4			Sas4			Sas4			Sas4
		3			1		13	1		zero to 1	90		zero to 1	82.5688		zero to 1	90		zero to 1	82.57
		2			0		14	2		2 to 4	19		2 to 4	17.4312		More than 1	19		More than 1	17.4312
		2			0		19	1		more 4	0		more 4	0
		0			0		20	1			109			100		TOTAL	109			100.001
	2	4			1		22	0
		2			1		23	3		ALLPCM dsRNA + Ana1-GFP						ALLPCM dsRNA + Ana1-GFP
		1		2	1		24	2		Cell Counts			Percentages			Cell Counts			Percentages
		3			1		25	0			Sas4			Sas4			Sas4			Sas4
		2			0		26	2		zero to 1	25		zero to 1	53.1915		zero to 1	25		zero to 1	53.19
		1			1		27	0		2 to 4	19		2 to 4	40.4255		More than 1	22		More than 1	46.8085
		4			1		28	0		more 4	3		more 4	6.38298
		3			1		29	2			47			100		TOTAL	47			99.9985
	3	2			3		30	0
		2		3	0		31	1
		2			1		32	0
		2			1		33	5
	4	1			0		35	1
		0			2		37	0
		1			0		43	2
		4			2		49	0
		0			0		50	6
		2			1		54	2
		2			1		56	3
		2			0			1
		1			1		57	1
		1			0		58	2
	5	2			2		62	0
		2		4	1		63	0
		2			1		68	1
		2			2		71	2
		2			2		74	2
		1			2		76	2
		0			1		82	5
		0			1			3
	6	0			1		86	0
		1			2		88	0
		1			2		89	3
		2			3		95	0
		0			1
		2			0
		1			0
		2			0
	7	2			1
		1			0
		1		5	1
		2			1
		2			1
		1			0
		1			2
		0			2
		1			0
	8	2			0
		4			0
		1			1
		5			0
		0			1
		1			0
	9	2			0
		2		6	0
		2			0
		2			0
		0			0
		0			0
		1			1
		9			1
		4			0
		1			0
		2			1
		0			1
	10	1			0
		1			1
		3			0
		2		7	0
		2			1
		3			1
		2			0
	11	2			2
		0			0
		2			0
		4			1
		1			0
		2			0
		2			0
		2			1
	12	2			1
		0			2
		0			1
		2		8	2
		1			1
		2			0
		2			0
		2			0
		2			0
		1			0
		4			1
	13	1			0
		3			0
		2			2
		2			0
		2			0
		2
		2
		2
		2
		2
		1

## Sheet: A_Sas4_N3
	Cell Counts									Analysis
RNAi	mCherry			ALLPCM			ALLPCM
transfection	GFP			GFP			Ana1-GFP			mCherry dsRNA + GFP						mCherry dsRNA + GFP
	Image	Sas4		Image	Sas4		Image	Sas4		Cell Counts			Percentages			Cell Counts			Percentages
	1	2		1	2		1	3			Sas4			Sas4			Sas4			Sas4
		2			1		2	4		zero to 1	27		zero to 1	27		zero to 1	46		zero to 1	40
		6			1		4	7		2 to 4	63		2 to 4	63		More than 1	73		More than 1	73
		7			3		5	1		more 4	10		more 4	10
		2			0		6	2			100			100		TOTAL	119			113
		14			0		7	3
		3			2		8	2		ALLPCM dsRNA + GFP						ALLPCM dsRNA + GFP
		2			1		9	1		Cell Counts			Percentages			Cell Counts			Percentages
		2			2			0			Sas4			Sas4			Sas4			Sas4
		2			0		10	2		zero to 1	78		zero to 1	68.4211		zero to 1	90		zero to 1	82.57
		0			0			0		2 to 4	32		2 to 4	28.0702		More than 1	36		More than 1	31.5789
		7			2		13	2		more 4	4		more 4	3.50877
		4			0		14	2			114			100		TOTAL	126			114.149
		1			0		15	2
	2	2			0			3		ALLPCM dsRNA + Ana1-GFP						ALLPCM dsRNA + Ana1-GFP
		3			1		16	3		Cell Counts			Percentages			Cell Counts			Percentages
		1		2	2		19	2			Sas4			Sas4			Sas4			Sas4
		3			0			3		zero to 1	16		zero to 1	26.2295		zero to 1	25		zero to 1	53.19
		0			1		20	3		2 to 4	37		2 to 4	60.6557		More than 1	45		More than 1	73.7705
		3			0		22	1		more 4	8		more 4	13.1148
		2			1		23	2			61			100		TOTAL	70			126.96
		0			0		24	0
		0			2		26	2
		2			4		27	2
		2			0		28	7
		2			1			4
		2			0		29	2
		0			3		31	5
		3			0			3
	3	1			0		32	4
		2		3	3		33	6
		3			0		34	0
		3			1		35	0
		2			1		38	5
		3			3			2
		3			0		39	3
		3			1		40	4
		3			2		41	4
		2			1		42	7
		2			3		44	2
		2			1		47	3
		5			1		48	6
		5			0		49	3
		3		4	0		50	7
		0			1			0
	4	5			4		51	2
		3			1		53	2
		3			0		54	0
		1			0			0
		2			0		55	3
		4			0		56	2
		1			0		57	3
		0			2		59	1
		1			2		60	2
		0			0		61	0
		3			2		62	0
		1		5	1		63	3
		2			4			0
		0			1		64	0
	5	3			0		65	3
		0			0		66	3
		3			0
		4			1
		2			0
		2			0
		0			1
		2			2
		0			6
		2			1
		2			1
		6			1
		2			1
	6	12			3
		0			0
		1		6	0
		2			0
		2			1
		2			3
		2			3
		2			2
		2			1
		1			2
		1			11
		2			3
		0		7	0
		3			0
	7	2			0
		0			1
		4			2
		2			3
		2			8
		1			2
		13			1
		3			0
		2			0
		1			3
		2			0
		2		8	0
		4			0
		2			0
					4
					0
					1
					1
					1
					2
					0
					0
					0
					1
					4
					1
					5
					0

## Sheet: B_Spd2_N1
	Cell Counts									Analysis
RNAi	mCherry			ALLPCM			ALLPCM
transfection	GFP			GFP			Ana1-GFP			mCherry dsRNA + GFP						mCherry dsRNA + GFP
	Image	Spd2		Image	Spd2		Image	Spd2		Cell Counts			Percentages			Cell Counts			Percentages
	1	2		1	1		2	0			Spd2			Spd2			Spd2			Spd2
		2			0		3	0		zero to 1	31		zero to 1	31.3131		zero	15		zero	15.1515
		8			0		4	0		2 to 4	59		2 to 4	59.596		1	16		1	16.1616
		5			1		11	0		more 4	9		more 4	9.09091		zero to 1	31		zero to 1	31.3131
		0			1		13	0			99			100		SUM	31			31.3131
		2			1			0
		2			1		14	0		ALLPCM dsRNA + GFP						ALLPCM dsRNA + GFP
		2			0		15	3		Cell Counts			Percentages			Cell Counts			Percentages
		3			0		17	0			Spd2			Spd2			Spd2			Spd2
		5			0		21	0		zero to 1	84		zero to 1	90.3226		zero to 1	57		zero	61.2903
		2			0			0		2 to 4	9		2 to 4	9.67742		2 to 4	27		1	29.0323
		3			1		22	1		more 4	0		more 4	0		more 4	84		zero to 1	90.3226
		1			2		23	2			93			100			84			90.3226
	2	2			0		24	0
		3			0		25	0		ALLPCM dsRNA + Ana1-GFP						ALLPCM dsRNA + Ana1-GFP
		2			0			1		Cell Counts			Percentages			Cell Counts			Percentages
		1			1		26	3			Spd2			Spd2			Spd2			Spd2
		1			1		27	0		zero to 1	72		zero to 1	87.8049		zero to 1	68		zero	82.9268
		6			2		28	1		2 to 4	10		2 to 4	12.1951		2 to 4	4		1	4.87805
		4			1		29	0		more 4	0		more 4	0		more 4	72		zero to 1	87.8049
		6			0		30	2			82			100			72			87.8049
		4			1			0
		2			0			0
		2			0		31	0
		1			0			0
		0			0			2
		5			0		32	0
	3	0			0			0
		2			1			0
		1			2		34	0
		4			1		35	0
		4			0		36	0
		2			0			0
		2			0		37	0
		2		2	1		38	0
		1			0		41	0
	4	1			1		42	0
		2			0		43	2
		2			1		44	0
		3			0		47	0
		0			0		52	0
		1			1		53	0
		2			1		54	0
		21			0			0
		2			0		55	0
		2			1			0
		2			2			0
		2			0		57	0
		0			0		58	0
	5	2			0		59	0
		8			0		60	0
		1			0		61	0
		0			0		62	0
		2			0		63	0
		4			0			0
		0			1		64	0
		6			0		65	0
		2			0		66	0
		2			0		67	0
		0			0		68	2
		0			0		70	1
		2			0		73	0
	6	3			0		74	4
		1			1		75	0
		2			1		77	0
		2			1		79	0
		3			2		80	2
		2			0		81	0
		2			0		85	0
		2		3	0		86	2
		1			0		87	0
		1			0		88	0
		2			0		89	0
		0			0		90	0
	7	2			2			0
		4			1		92	0
		1			2		93	0
		2			2		94	0
		2			0			0
		1			0		95	0
		1			1		96	0
		0			1		97	0
		2			1
		2			0
		0			0
		1			0
		0			0
	8	2			0
		0			2
		3			1
		2			0
		0			0
		2			0
		2
		2
		2
		4
		4
		2

## Sheet: B_Spd2_N2
	Cell Counts									Analysis
RNAi	mCherry			ALLPCM			ALLPCM
transfection	GFP			GFP			Ana1-GFP			mCherry dsRNA + GFP						mCherry dsRNA + GFP
	Image	Spd2		Image	Spd2		Image	Spd2		Cell Counts			Percentages			Cell Counts			Percentages
	1	0		1	2		1	2			Spd2			Spd2			Spd2			Spd2
		1			1		2	0		zero to 1	32		zero to 1	27.8261		zero	15		zero	13.0435
		3			2		5	0		2 to 4	78		2 to 4	67.8261		1	17		1	14.7826
		2			1		6	2		more 4	5		more 4	4.34783		zero to 1	32		zero to 1	27.8261
		2			0		8	1			115			100		SUM	32			27.8261
		2			0		9	0
		0			0		10	0		ALLPCM dsRNA + GFP						ALLPCM dsRNA + GFP
		1			1		11	1		Cell Counts			Percentages			Cell Counts			Percentages
		0			0		12	0			Spd2			Spd2			Spd2			Spd2
		2			1		13	0		zero to 1	93		zero to 1	85.3211		zero to 1	70		zero	64.2202
		2			0		14	0		2 to 4	15		2 to 4	13.7615		2 to 4	23		1	21.1009
		2			0		19	0		more 4	1		more 4	0.917431		more 4	93		zero to 1	85.3211
		0			0		20	0			109			100			93			85.3211
	2	4			1		22	2
		2			1		23	3		ALLPCM dsRNA + Ana1-GFP						ALLPCM dsRNA + Ana1-GFP
		2		2	0		24	0		Cell Counts			Percentages			Cell Counts			Percentages
		2			0		25	0			Spd2			Spd2			Spd2			Spd2
		2			0		26	2		zero to 1	41		zero to 1	87.234		zero to 1	35		zero	74.4681
		5			0		27	0		2 to 4	5		2 to 4	10.6383		2 to 4	6		1	12.766
		4			0		28	0		more 4	1		more 4	2.12766		more 4	41		zero to 1	87.234
		4			0		29	0			47			100			41			87.234
	3	2			0		30	0
		2		3	0		31	1
		2			0		32	0
		2			0		33	0
	4	1			0		35	1
		0			2		37	1
		1			1		43	0
		4			0		49	0
		0			0		50	8
		3			0		54	0
		2			1		56	0
		1			0			0
		1			0		57	0
		0			2		58	0
	5	2			1		62	0
		2		4	1		63	0
		2			1		68	0
		2			0		71	0
		1			0		74	1
		2			2		76	0
		2			0		82	0
		2			1			0
	6	0			0		86	0
		2			2		88	0
		1			2		89	0
		2			5		95	0
		0			1
		2			0
		3			0
		2			0
	7	2			1
		2			0
		1		5	0
		2			0
		3			0
		3			0
		2			0
		0			0
		1			0
	8	2			0
		4			2
		2			1
		5			0
		0			1
		2			0
	9	2			0
		2		6	0
		2			0
		2			2
		1			0
		2			4
		2			1
		10			1
		4			0
		2			0
		2			0
		1			0
	10	0			0
		1			1
		4			0
		2		7	0
		2			0
		2			1
		2			1
	11	2			2
		1			2
		5			0
		5			0
		2			0
		2			0
		2			0
		2			0
	12	2			0
		0			1
		0			0
		2		8	2
		1			0
		2			0
		2			0
		3			0
		3			0
		1			1
		0			2
	13	2			0
		2			2
		2			0
		2			0
		2			0
		2
		2
		1
		2
		2
		2

## Sheet: B_Spd2_N3
	Cell Counts									Analysis
RNAi	mCherry			ALLPCM			ALLPCM
transfection	GFP			GFP			Ana1-GFP			mCherry dsRNA + GFP						mCherry dsRNA + GFP
	Image	Spd2		Image	Spd2		Image	Spd2		Cell Counts			Percentages			Cell Counts			Percentages
	1	4		1	0		1	0			Spd2			Spd2			Spd2			Spd2
		4			0		2	0		zero to 1	31		zero to 1	31		zero	16		zero	16
		3			0		4	1		2 to 4	64		2 to 4	64		1	15		1	15
		2			0		5	1		more 4	5		more 4	5		zero to 1	31		zero to 1	31
		2			0		6	0			100			100		SUM	31			31
		2			0		7	3
		2			0		8	0		ALLPCM dsRNA + GFP						ALLPCM dsRNA + GFP
		2			0		9	0		Cell Counts			Percentages			Cell Counts			Percentages
		2			2			0			Spd2			Spd2			Spd2			Spd2
		2			5		10	0		zero to 1	93		zero to 1	81.5789		zero to 1	76		zero	66.6667
		1			0			0		2 to 4	20		2 to 4	17.5439		2 to 4	17		1	14.9123
		9			2		13	1		more 4	1		more 4	0.877193		more 4	93		zero to 1	81.5789
		2			0		14	2			114			100			93			81.5789
		2			0		15	0
	2	0			1			0		ALLPCM dsRNA + Ana1-GFP						ALLPCM dsRNA + Ana1-GFP
		3			0		16	0		Cell Counts			Percentages			Cell Counts			Percentages
		1		2	0		19	2			Spd2			Spd2			Spd2			Spd2
		2			0			2		zero to 1	52		zero to 1	85.2459		zero to 1	38		zero	62.2951
		0			0		20	0		2 to 4	9		2 to 4	14.7541		2 to 4	14		1	22.9508
		3			1		22	0		more 4	0		more 4	0		more 4	52		zero to 1	85.2459
		2			0		23	0			61			100			52			85.2459
		0			0		24	0
		0			2		26	1
		2			0		27	0
		2			0		28	1
		2			1			0
		2			0		29	2
		1			2		31	0
		3			0			1
	3	1			0		32	0
		2		3	1		33	0
		2			0		34	0
		2			0		35	0
		2			0		38	0
		0			0			0
		6			0		39	0
		3			1		40	2
		0			0		41	1
		1			0		42	3
		2			2		44	2
		2			1		47	1
		3			3		48	0
		2			0		49	0
		1		4	0		50	1
		0			2			0
	4	5			0		51	0
		3			0		53	0
		0			2		54	0
		0			0			0
		2			0		55	3
		4			0		56	1
		0			0		57	1
		1			0		59	0
		2			2		60	0
		0			1		61	0
		2			1		62	0
		1		5	1		63	1
		2			0			0
		0			2		64	0
	5	3			0		65	1
		2			0		66	1
		3			0
		4			0
		1			0
		2			0
		0			2
		2			0
		1			0
		2			1
		3			1
		6			1
		2			2
	6	1			0
		0			0
		2		6	0
		2			0
		2			1
		2			2
		2			0
		2			0
		2			2
		1			0
		1			0
		0			0
		0		7	2
		2			4
	7	2			0
		2			0
		5			0
		2			0
		2			0
		2			3
		2			0
		4			0
		2			1
		1			2
		2			0
		2		8	0
		4			0
		1			1
					0
					0
					0
					0
					0
					2
					0
					0
					0
					1
					0
					1
					3
					0

## Sheet: A_B_SUMMARY & STATISTICS
												STATISTICS:	Ordinary one-way ANOVA
MARKER	CONDITION	mCherry RNAi + GFP			All PCM RNAi + GFP			All PCM RNAi + ANA1-GFP				Tukey's multiple comparisons test		Significant?	Summary	Adjusted P Value
SAS4	REPLICATE	R1	R2	R3	R1	R2	R3	R1	R2	R3		mCh vs. ALLPCM_GFP		Yes	**	0.0099
	% cells 0-1 centrioles	34.34	40	27	64.52	82.57	53.19	45.12	53.19	26.23		mCh vs. ALLPCM_Ana1GFP		No	ns	0.6536
												ALLPCM_GFP vs. ALLPCM_Ana1GFP		Yes	*	0.0273
MARKER	CONDITION	mCherry RNAi + GFP			All PCM RNAi + GFP			All PCM RNAi + ANA1-GFP				STATISTICS:	Ordinary one-way ANOVA
SPD2	REPLICATE	R1	R2	R3	R1	R2	R3	R1	R2	R3		Tukey's multiple comparisons test		Significant?	Summary	Adjusted P Value
	% cells 0-1 centrioles	31.31	27.83	31	90.32	85.32	87.32	31	81.58	85.25		mCh vs. ALLPCM_GFP		Yes	****	<0,0001
												mCh vs. ALLPCM_Ana1GFP		Yes	****	<0,0001
												ALLPCM_GFP vs. ALLPCM_Ana1GFP		No	ns	0.8973

## Sheet: C_SAS4 SPD2_N1
	Cell Counts									Analysis
RNAi	mCherry			ALLPCM			ALLPCM
transfection	GFP			GFP			Ana1-GFP			mCherry dsRNA + GFP
	Image	Sas4 / SPD2		Image	Sas4 / SPD2		Image	Sas4 / SPD2		Cell Counts			Percentages
	1	0		1	1		2	0			Sas4 / SPD2			Sas4 / SPD2
		2			0		3	0		zero to 1	59		zero to 1	59.596
		1			0		4	0		More than1	40		More than 1	40.404
		0			0		11	0
		0			0		13	0		TOTAL:	99		TOTAL:	100
		2			0			0
		2			0		14	0		ALLPCM dsRNA + GFP
		0			0		15	1		Cell Counts			Percentages
		2			0		17	0			Sas4 / SPD2			Sas4 / SPD2
		0			0		21	1		zero to 1	86		zero to 1	92.4731
		1			0			0		More than1	7		More than 1	7.52688
		0			0		22	1
		1			0		23	0		TOTAL:	93		TOTAL:	100
	2	2			0		24	0
		1			0		25	0		ALLPCM dsRNA + Ana1-GFP
		0			0			0		Cell Counts			Percentages
		1			1		26	0			Sas4 / SPD2			Sas4 / SPD2
		1			0		27	0		zero to 1	79		zero to 1	96.3415
		6			2		28	1		More than1	3		More than 1	3.65854
		3			1		29	0
		4			0		30	2		TOTAL:	82		TOTAL:	100
		2			0			0
		2			0			0
		2			0		31	0
		0			0			0
		0			0			0
		0			0		32	0
	3	0			0			0
		0			1			0
		1			2		34	0
		4			1		35	0
		2			0		36	0
		1			0			0
		0			0		37	0
		2		2	1		38	0
		0			0		41	0
	4	1			0		42	0
		0			0		43	2
		1			1		44	0
		2			0		47	0
		1			0		52	0
		0			0		53	0
		1			1		54	0
		21			0			0
		2			0		55	0
		0			1			0
		1			2			0
		1			0		57	0
		0			0		58	0
	5	2			0		59	0
		7			0		60	0
		0			0		61	0
		0			0		62	0
		1			0		63	0
		3			0			0
		0			0		64	0
		5			0		65	0
		2			0		66	0
		0			0		67	0
		0			0		68	0
		0			0		70	1
		2			0		73	0
	6	3			0		74	3
		1			1		75	0
		0			1		77	0
		2			0		79	0
		0			2		80	0
		2			0		81	0
		2			0		85	0
		2		3	0		86	0
		0			0		87	0
		0			0		88	0
		0			0		89	0
		0			0		90	0
	7	2			2			0
		2			1		92	0
		1			1		93	0
		2			2		94	0
		2			0			0
		1			0		95	0
		1			1		96	0
		0			0		97	0
		2			1
		2			0
		0			0
		1			0
		0			0
	8	1			0
		0			2
		2			0
		2			0
		0			0
		2			0
		2
		1
		2
		2
		0
		0

## Sheet: C_SAS4 SPD2_N2
	Cell Counts									Analysis
RNAi	mCherry			ALLPCM			ALLPCM
transfection	GFP			GFP			Ana1-GFP			mCherry dsRNA + GFP
	Image	Sas4 / SPD2		Image	Sas4 / SPD2		Image	Sas4 / SPD2		Cell Counts			Percentages
	1	0		1	2		1	2			Sas4 / SPD2			Sas4 / SPD2
		1			1		2	0		zero to 1	50		zero to 1	43.4783
		2			2		5	0		More than1	65		More than 1	56.5217
		0			0		6	0
		2			0		8	0		TOTAL:	115		TOTAL:	100
		2			0		9	0
		0			0		10	0		ALLPCM dsRNA + GFP
		1			1		11	1		Cell Counts			Percentages
		0			0		12	0			Sas4 / SPD2			Sas4 / SPD2
		2			1		13	0		zero to 1	101		zero to 1	92.6606
		2			0		14	0		More than1	8		More than 1	7.33945
		2			0		19	0
		0			0		20	0		TOTAL:	109		TOTAL:	100
	2	4			1		22	0
		2			1		23	3		ALLPCM dsRNA + Ana1-GFP
		1		2	0		24	0		Cell Counts			Percentages
		2			0		25	0			Sas4 / SPD2			Sas4 / SPD2
		2			0		26	0		zero to 1	44		zero to 1	93.617
		1			0		27	0		More than1	3		More than 1	6.38298
		4			0		28	0
		4			0		29	0		TOTAL:	47		TOTAL:	100
	3	2			0		30	0
		2		3	0		31	1
		2			0		32	0
		2			0		33	0
	4	1			0		35	1
		0			1		37	0
		1			0		43	0
		4			0		49	0
		0			0		50	6
		3			0		54	0
		2			0		56	0
		1			0			0
		1			0		57	0
		0			0		58	0
	5	2			1		62	0
		2		4	1		63	0
		2			1		68	0
		2			0		71	0
		1			0		74	1
		1			2		76	0
		0			0		82	0
		0			1			0
	6	0			0		86	0
		1			2		88	0
		1			2		89	0
		1			0		95	0
		0			1
		2			0
		1			0
		2			0
	7	2			0
		2			0
		1		5	0
		2			0
		2			0
		1			0
		1			0
		0			0
		1			0
	8	2			0
		4			0
		1			1
		5			0
		0			1
		2			0
	9	2			0
		2		6	0
		2			0
		2			0
		0			0
		0			0
		1			1
		9			0
		4			0
		1			0
		2			0
		1			0
	10	0			0
		1			1
		4			0
		2		7	0
		2			0
		2			1
		2			0
	11	2			2
		0			0
		3			0
		3			0
		1			0
		2			0
		2			0
		2			0
	12	2			0
		0			1
		0			0
		2		8	2
		1			0
		2			0
		2			0
		2			0
		2			0
		1			0
		0			2
	13	2			0
		2			0
		2			0
		2			0
		2			0
		2
		2
		1
		1
		2
		1

## Sheet: C_SAS4 SPD2_N3
	Cell Counts									Analysis
RNAi	mCherry			ALLPCM			ALLPCM
transfection	GFP			GFP			Ana1-GFP			mCherry dsRNA + GFP
	Image	Sas4 / SPD2		Image	Sas4 / SPD2		Image	Sas4 / SPD2		Cell Counts			Percentages
	1	2		1	0		1	0			Sas4 / SPD2			Sas4 / SPD2
		0			0		2	0		zero to 1	45		zero to 1	45
		3			0		4	0		More than1	55		More than 1	55
		2			0		5	0
		0			0		6	1		TOTAL:	100		TOTAL:	100
		2			0		7	3
		2			0		8	0		ALLPCM dsRNA + GFP
		2			0		9	0		Cell Counts			Percentages
		2			0			0			Sas4 / SPD2			Sas4 / SPD2
		2			0		10	0		zero to 1	109		zero to 1	95.614
		0			0			0		More than1	5		More than 1	4.38596
		6			0		13	0
		2			0		14	0		TOTAL:	114		TOTAL:	100
		1			0		15	0
	2	0			0			0		ALLPCM dsRNA + Ana1-GFP
		3			0		16	0		Cell Counts			Percentages
		0		2	0		19	0			Sas4 / SPD2			Sas4 / SPD2
		2			0			0		zero to 1	59		zero to 1	96.7213
		0			0		20	0		More than1	2		More than 1	3.27869
		3			0		22	0
		2			0		23	0		TOTAL:	61		TOTAL:	100
		0			0		24	0
		0			2		26	0
		2			0		27	0
		2			0		28	0
		2			0			0
		2			0		29	2
		0			2		31	0
		3			0			0
	3	1			0		32	0
		2		3	0		33	0
		2			0		34	0
		1			0		35	0
		2			0		38	0
		0			0			0
		2			0		39	0
		3			0		40	0
		0			0		41	0
		1			0		42	0
		2			2		44	1
		2			1		47	1
		3			0		48	0
		0			0		49	0
		1		4	0		50	0
		0			0			0
	4	1			0		51	0
		2			0		53	0
		0			0		54	0
		0			0			0
		2			0		55	0
		4			0		56	0
		0			0		57	0
		0			0		59	0
		1			0		60	0
		0			0		61	0
		1			0		62	0
		0		5	0		63	0
		2			0			0
		0			1		64	0
	5	3			0		65	0
		0			0		66	0
		3			0
		4			0
		1			0
		2			0
		0			0
		2			0
		0			0
		2			1
		2			0
		6			0
		2			1
	6	0			0
		0			0
		1		6	0
		2			0
		2			0
		0			0
		2			0
		2			0
		2			1
		1			0
		1			0
		0			0
		0		7	0
		2			0
	7	2			0
		0			0
		2			0
		2			0
		2			0
		1			2
		0			0
		3			0
		2			0
		0			0
		2			0
		2		8	0
		4			0
		1			0
					0
					0
					0
					0
					0
					2
					0
					0
					0
					0
					0
					0
					0
					0

[truncated: 1 more sheets: C_SUMMARY & STATISTICS ]
