# Supplementary material for: Ana1/CEP295 is an essential player in the centrosome maintenance program regulated by Polo kinase and the PCM
Source: EMBO Rep. 2024 Jan 10;25(1):11. doi: 10.1038/s44319-023-00020-6 (PMC10897187; doi:10.1038/s44319-023-00020-6)
Supplement: Supplementary file 11 — Source Data EV Figures [file 44319_2023_20_MOESM11_ESM.zip › Fig_EV_2.xlsx]

## Sheet: A_SAS4_N1
Counts															Analysis
RNAi Treat	mCherry			ALLPCM			ALLPCM			ALLPCM + Ana1			ALLPCM + Ana1				mcherry dsRNA + GFP-PACT
transfection	GFP-PACT			GFPPACT			GFP-Polo-PACT			GFP-PACT			GFP-Polo-PACT				total count			percentages
		Sas4			Sas4			Sas4			Sas4			Sas4				# of Cells			% of Cells
	image	# particles		Image	# particles		Image	# particles		Image	# Particles		Image	# Particles				Sas4			Sas4
	1	5		1	1		1	0		1	0		1	1			# of cells 0	7		% of cells 0-1	14.8148
	2	3		2	1		2	0		2	0		2	1			# of cells 1	9		% of cells 2-4	56.4815
	3	4		3	2		3	1		3	1		3	1			# of cells 2-4	61		%of cells >4	28.7037
	4	6		4	3		4	2		4	0		4	0			# of cells >4	31
	5	2		5	2		5	2		5	0		5	1			Total cells	108			100
	6	1		6	1		6	2		6	0		6	1
	7	4		7	2		7	2		7	0		7	3			ALLPCM dsRNA + mCherry dsRNA + GFP-PACT
	8	8		8	0		8	2		8	2		8	0			total count			percentages
	9	5		9	1		9	3		9	0		9	0				Sas4			Sas4
	10	2		10	0		10	0		10	0		10	2			# of cells 0	33		% of cells 0-1	67.2727
	11	1		11	6		11	1		11	1		11	5			# of cells 1	41		% of cells 2-4	27.2727
	12	2		12	0		12	0		12	0		12	1			# of cells 2-4	30		%of cells >4	5.45455
	13	2		13	1		13	2		13	0		13	1			# of cells >4	6
	14	2		14	6		14	1		14	1		14	0			Total cells	110			100
	15	4		15	2		15	1		15	0		15	0
	16	16		16	3		16	0		16	0		16	2			ALLPCM + mCherry dsRNA+ GFP-Polo-PACT
	17	12		17	1		17	0		17	0		17	0			total count			percentages
	18	3		18	0		18	2		18	1		18	1				Sas4			Sas4
	19	1		19	2		19	3		19	0		19	1			# of cells 0	29		% of cells 0-1	58.9286
	20	14		20	2		20	3		20	1		20	0			# of cells 1	37		% of cells 2-4	38.3929
	21	2		21	2		21	2		21	0		21	1			# of cells 2-4	43		%of cells >4	2.67857
	22	3		22	1		22	1		22	1		22	1			# of cells >4	3
	23	7		23	1		23	2		23	1		23	1			Total cells	112			100
	24	2		24	5		24	2		24	0		24	1
	25	2		25	3		25	1		25	2		25	1			ALLPCM + Ana1 dsRNA + GFP-PACT
	26	2		26	4		26	0		26	0		26	0			total count			percentages
	27	4		27	1		27	2		27	0		27	1				Sas4			Sas4
	28	0		28	0		28	2		28	3		28	1			# of cells 0	59		% of cells 0-1	85.124
	29	1		29	2		29	1		29	1		29	0			# of cells 1	44		% of cells 2-4	14.876
	30	7		30	5		30	0		30	1		30	0			# of cells 2-4	18		%of cells >4	0
	31	6		31	4		31	3		31	2		31	0			# of cells >4	0
	32	6		32	2		32	1		32	4		32	1			Total cells	121			100
	33	3		33	1		33	0		33	0		33	2
	34	2		34	0		34	1		34	1		34	1			ALLPCM + Ana1 dsRNA + GFP-Polo-PACT
	35	0		35	1		35	3		35	0		35	1			total count			percentages
	36	2		36	0		36	1		36	0		36	2				Sas4			Sas4
	37	5		37	0		37	0		37	0		37	1			# of cells 0	48		% of cells 0-1	78.8618
	38	0		38	2		38	3		38	1		38	3			# of cells 1	49		% of cells 2-4	20.3252
	39	2		39	0		39	2		39	1		39	2			# of cells 2-4	25		%of cells >4	0.813008
	40	6		40	1		40	3		40	0		40	0			# of cells >4	1
	41	2		41	2		41	1		41	0		41	0			Total cells	123			100
	42	4		42	5		42	2		42	0		42	1
	43	7		43	0		43	0		43	0		43	3
	44	2		44	1		44	0		44	1		44	0
	45	6		45	1		45	1		45	1		45	3
	46	2		46	0		46	1		46	0		46	2
	47	5		47	0		47	1		47	0		47	0
	48	4		48	1		48	1		48	0		48	3
	49	5		49	2		49	1		49	1		49	1
	50	2		50	1		50	0		50	0		50	0
	51	19		51	1		51	3		51	2		51	0
	52	4		52	1		52	2		52	0		52	1
	53	3		53	0		53	0		53	0		53	0
	54	1		54	0		54	5		54	0		54	0
	55	2		55	1		55	0		55	3		55	1
	56	2		56	1		56	2		56	1		56	3
	57	3		57	1		57	0		57	1		57	1
	58	8		58	1		58	1		58	3		58	1
	59	1		59	3		59	1		59	1		59	0
	60	2		60	0		60	3		60	1		60	0
	61	2		61	2		61	2		61	0		61	0
	62	6		62	0		62	2		62	0		62	1
	63	6		63	2		63	1		63	1		63	0
	64	3		64	1		64	2		64	1		64	1
	65	2		65	0		65	1		65	1		65	0
	66	4		66	2		66	2		66	1		66	2
	67	1		67	3		67	2		67	0		67	0
	68	2		68	2		68	4		68	1		68	0
	69	2		69	1		69	0		69	1		69	1
	70	7		70	0		70	2		70	0		70	0
	71	2		71	0		71	2		71	1		71	0
	72	0		72	5		72	3		72	1		72	2
	73	0		73	1		73	1		73	0		73	0
	74	2		74	4		74	1		74	2		74	1
	75	2		75	0		75	2		75	1		75	1
	76	8		76	1		76	4		76	0		76	0
	77	4		77	1		77	1		77	0		77	0
	78	0		78	0		78	0		78	1		78	1
	79	4		79	1		79	1		79	0		79	0
	80	2		80	1		80	0		80	2		80	0
	81	4		81	0		81	0		81	0		81	1
	82	3		82	4		82	2		82	1		82	0
	83	5		83	0		83	2		83	0		83	1
	84	1		84	2		84	2		84	2		84	0
	85	2		85	2		85	0		85	0		85	1
	86	2		86	0		86	0		86	1		86	3
	87	0		87	0		87	0		87	0		87	0
	88	4		88	2		88	4		88	1		88	1
	89	7		89	0		89	1		89	2		89	2
	90	2		90	0		90	1		90	1		90	2
	91	6		91	0		91	1		91	0		91	1
	92	3		92	1		92	8		92	1		92	1
	93	6		93	1		93	5		93	3		93	0
	94	5		94	0		94	1		94	1		94	2
	95	2		95	2		95	1		95	3		95	1
	96	28		96	1		96	1		96	0		96	1
	97	3		97	0		97	1		97	0		97	0
	98	4		98	1		98	0		98	2		98	4
	99	2		99	1		99	2		99	0		99	2
	100	2		100	1		100	0		100	0		100	2
	101	2		101	4		101	1		101	1		101	1
	102	6		102	1		102	1		102	1		102	1
	103	10		103	1		103	3		103	2		103	1
	104	2		104	1		104	1		104	1		104	0
	105	2		105	1		105	3		105	0		105	1
	106	1		106	0		106	0		106	0		106	1
	107	3		107	1		107	0		107	1		107	1
	108	2		108	0		108	0		108	0		108	0
				109	1		109	0		109	1		109	0
				110	0		110	1		110	1		110	1
							111	1		111	1		111	2
							112	1		112	0		112	0
										113	1		113	1
										114	2		114	2
										115	0		115	0
										116	1		116	0
										117	0		117	2
										118	2		118	0
										119	0		119	0
										120	0		120	3
										121	0		121	1
													122	0
													123	0

## Sheet: A_SAS4_N2
Counts															Analysis
RNAi Treat	mCherry			ALLPCM			ALLPCM			ALLPCM + Ana1			ALLPCM + Ana1				mcherry dsRNA + GFP-PACT
transfection	GFP-PACT			GFPPACT			GFP-Polo-PACT			GFP-PACT			GFP-Polo-PACT				total count			percentages
		Sas4			Sas4			Sas4			Sas4			Sas4				# of Cells			% of Cells
	image	# particles		Image	# particles		Image	# particles		Image	# Particles		Image	# Particles				Sas4			Sas4
	1	2		1	0		1	2		1	2		1	1			# of cells 0	5		% of cells 0-1	13.6752
	2	6		2	0		2	2		2	0		2	1			# of cells 1	11		% of cells 2-4	66.6667
	3	0		3	0		3	2		3	1		3	2			# of cells 2-4	78		%of cells >4	19.6581
	4	12		4	0		4	0		4	0		4	1			# of cells >4	23
	5	2		5	0		5	0		5	1		5	0			Total cells	117			100
	6	1		6	2		6	3		6	1		6	0
	7	6		7	3		7	3		7	0		7	0			ALLPCM dsRNA + mCherry dsRNA + GFP-PACT
	8	9		8	2		8	1		8	0		8	0			total count			percentages
	9	3		9	1		9	1		9	2		9	1				Sas4			Sas4
	10	3		10	2		10	2		10	1		10	0			# of cells 0	32		% of cells 0-1	64.4231
	11	9		11	1		11	3		11	1		11	0			# of cells 1	35		% of cells 2-4	32.6923
	12	2		12	0		12	1		12	1		12	0			# of cells 2-4	34		%of cells >4	2.88462
	13	1		13	5		13	1		13	1		13	1			# of cells >4	3
	14	2		14	1		14	2		14	1		14	0			Total cells	104			100
	15	3		15	1		15	2		15	1		15	0
	16	3		16	2		16	1		16	0		16	0			ALLPCM + mCherry dsRNA+ GFP-Polo-PACT
	17	2		17	1		17	0		17	1		17	0			total count			percentages
	18	6		18	0		18	4		18	0		18	0				Sas4			Sas4
	19	3		19	0		19	2		19	1		19	1			# of cells 0	29		% of cells 0-1	56.8966
	20	2		20	1		20	3		20	0		20	0			# of cells 1	37		% of cells 2-4	39.6552
	21	0		21	0		21	2		21	0		21	2			# of cells 2-4	46		%of cells >4	3.44828
	22	3		22	2		22	3		22	0		22	0			# of cells >4	4
	23	2		23	0		23	4		23	1		23	0			Total cells	116			100
	24	2		24	2		24	3		24	2		24	0
	25	2		25	3		25	2		25	1		25	1			ALLPCM + Ana1 dsRNA + GFP-PACT
	26	2		26	0		26	2		26	0		26	0			total count			percentages
	27	8		27	0		27	1		27	0		27	0				Sas4			Sas4
	28	2		28	0		28	3		28	0		28	1			# of cells 0	44		% of cells 0-1	86.3636
	29	5		29	1		29	1		29	0		29	1			# of cells 1	51		% of cells 2-4	13.6364
	30	1		30	0		30	2		30	0		30	0			# of cells 2-4	15		%of cells >4	0
	31	2		31	2		31	3		31	0		31	1			# of cells >4	0
	32	2		32	1		32	5		32	0		32	1			Total cells	110			100
	33	1		33	0		33	0		33	0		33	0
	34	0		34	2		34	1		34	1		34	0			ALLPCM + Ana1 dsRNA + GFP-Polo-PACT
	35	2		35	1		35	3		35	1		35	3			total count			percentages
	36	2		36	1		36	1		36	0		36	0				Sas4			Sas4
	37	2		37	2		37	0		37	1		37	1			# of cells 0	74		% of cells 0-1	88.2353
	38	2		38	1		38	0		38	1		38	0			# of cells 1	46		% of cells 2-4	11.7647
	39	3		39	2		39	2		39	2		39	3			# of cells 2-4	16		%of cells >4	0
	40	2		40	0		40	0		40	1		40	0			# of cells >4	0
	41	2		41	1		41	1		41	0		41	0			Total cells	136			100
	42	6		42	1		42	0		42	0		42	2
	43	3		43	0		43	1		43	0		43	0
	44	3		44	1		44	4		44	1		44	0
	45	3		45	1		45	0		45	1		45	0
	46	2		46	3		46	2		46	1		46	1
	47	2		47	0		47	0		47	1		47	1
	48	2		48	0		48	0		48	2		48	0
	49	6		49	2		49	6		49	0		49	1
	50	1		50	1		50	2		50	1		50	0
	51	2		51	3		51	1		51	4		51	1
	52	2		52	2		52	2		52	1		52	0
	53	2		53	0		53	1		53	0		53	1
	54	4		54	1		54	1		54	0		54	0
	55	1		55	1		55	3		55	0		55	2
	56	4		56	6		56	1		56	0		56	0
	57	2		57	2		57	1		57	1		57	1
	58	2		58	1		58	1		58	1		58	0
	59	2		59	3		59	1		59	1		59	2
	60	2		60	1		60	1		60	0		60	0
	61	2		61	1		61	1		61	0		61	0
	62	2		62	0		62	1		62	1		62	0
	63	2		63	1		63	0		63	1		63	0
	64	6		64	3		64	2		64	0		64	1
	65	4		65	1		65	0		65	1		65	1
	66	4		66	0		66	1		66	1		66	1
	67	2		67	1		67	3		67	0		67	0
	68	1		68	1		68	3		68	2		68	1
	69	22		69	2		69	6		69	0		69	1
	70	4		70	1		70	3		70	1		70	0
	71	3		71	1		71	0		71	1		71	0
	72	3		72	2		72	0		72	1		72	1
	73	2		73	2		73	2		73	1		73	1
	74	2		74	1		74	4		74	1		74	0
	75	2		75	2		75	5		75	2		75	0
	76	2		76	1		76	0		76	0		76	0
	77	6		77	2		77	1		77	2		77	1
	78	1		78	2		78	1		78	0		78	0
	79	1		79	4		79	0		79	0		79	0
	80	1		80	1		80	1		80	0		80	1
	81	2		81	1		81	4		81	2		81	2
	82	6		82	0		82	0		82	1		82	0
	83	2		83	1		83	1		83	1		83	0
	84	3		84	1		84	0		84	0		84	0
	85	9		85	1		85	2		85	2		85	0
	86	3		86	0		86	1		86	1		86	1
	87	2		87	5		87	1		87	1		87	1
	88	2		88	0		88	1		88	1		88	0
	89	2		89	2		89	1		89	1		89	2
	90	2		90	0		90	3		90	0		90	2
	91	2		91	2		91	1		91	1		91	1
	92	7		92	2		92	1		92	1		92	1
	93	3		93	0		93	2		93	3		93	2
	94	2		94	2		94	0		94	2		94	1
	95	6		95	0		95	0		95	0		95	0
	96	2		96	0		96	1		96	1		96	1
	97	2		97	4		97	3		97	4		97	2
	98	5		98	4		98	1		98	1		98	3
	99	2		99	0		99	4		99	0		99	0
	100	10		100	1		100	3		100	0		100	2
	101	0		101	4		101	0		101	0		101	0
	102	2		102	0		102	0		102	1		102	1
	103	3		103	2		103	2		103	0		103	2
	104	2		104	0		104	3		104	1		104	0
	105	1					105	0		105	1		105	0
	106	7					106	2		106	2		106	0
	107	5					107	3		107	0		107	1
	108	2					108	1		108	1		108	1
	109	2					109	0		109	1		109	1
	110	7					110	0		110	0		110	1
	111	2					111	0					111	0
	112	2					112	3					112	0
	113	3					113	0					113	1
	114	8					114	0					114	1
	115	2					115	1					115	0
	116	4					116	1					116	1
	117	0											117	1
													118	1
													119	1
													120	1
													121	3
													122	0
													123	0
													124	0
													125	0
													126	1
													127	0
													128	0
													129	0
													130	0
													131	0
													132	0
													133	0
													134	0
													135	0
													136	0

## Sheet: A_SAS4_N3
Counts															Analysis
RNAi Treat	mCherry			ALLPCM			ALLPCM			ALLPCM + Ana1			ALLPCM + Ana1				mcherry dsRNA + GFP-PACT
transfection	GFP-PACT			GFPPACT			GFP-Polo-PACT			GFP-PACT			GFP-Polo-PACT				total count			percentages
		Sas4			Sas4			Sas4			Sas4			Sas4				# of Cells			% of Cells
	image	# particles		Image	# particles		Image	# particles		Image	# Particles		Image	# Particles				Sas4			Sas4
	1	2		1	0		1	2		1	1		1	1			# of cells 0	12		% of cells 0-1	21.4876
	2	2		2	6		2	2		2	0		2	1			# of cells 1	14		% of cells 2-4	66.9421
	3	4		3	1		3	2		3	0		3	0			# of cells 2-4	81		%of cells >4	11.5702
	4	2		4	0		4	2		4	1		4	0			# of cells >4	14
	5	3		5	2		5	2		5	1		5	0			Total cells	121			100
	6	2		6	3		6	1		6	1		6	0
	7	2		7	0		7	0		7	1		7	1			ALLPCM dsRNA + mCherry dsRNA + GFP-PACT
	8	0		8	1		8	2		8	0		8	0			total count			percentages
	9	0		9	3		9	0		9	3		9	3				Sas4			Sas4
	10	2		10	0		10	2		10	1		10	2			# of cells 0	39		% of cells 0-1	63.3333
	11	0		11	1		11	0		11	1		11	1			# of cells 1	37		% of cells 2-4	33.3333
	12	4		12	1		12	2		12	0		12	1			# of cells 2-4	40		%of cells >4	3.33333
	13	2		13	3		13	2		13	0		13	1			# of cells >4	4
	14	5		14	0		14	2		14	1		14	0			Total cells	120			100
	15	3		15	1		15	1		15	0		15	0
	16	2		16	3		16	1		16	1		16	0			ALLPCM + mCherry dsRNA+ GFP-Polo-PACT
	17	2		17	0		17	2		17	1		17	0			total count			percentages
	18	2		18	1		18	0		18	0		18	1				Sas4			Sas4
	19	0		19	1		19	3		19	0		19	1			# of cells 0	47		% of cells 0-1	55.9701
	20	2		20	0		20	2		20	0		20	0			# of cells 1	28		% of cells 2-4	44.0299
	21	2		21	0		21	1		21	0		21	1			# of cells 2-4	59		%of cells >4	0
	22	2		22	1		22	0		22	0		22	0			# of cells >4	0
	23	2		23	1		23	2		23	1		23	2			Total cells	134			100
	24	4		24	1		24	2		24	0		24	2
	25	2		25	3		25	1		25	2		25	0			ALLPCM + Ana1 dsRNA + GFP-PACT
	26	0		26	2		26	3		26	0		26	1			total count			percentages
	27	6		27	0		27	1		27	1		27	0				Sas4			Sas4
	28	3		28	2		28	0		28	0		28	0			# of cells 0	62		% of cells 0-1	85.1351
	29	2		29	2		29	2		29	1		29	0			# of cells 1	64		% of cells 2-4	14.8649
	30	2		30	0		30	1		30	1		30	1			# of cells 2-4	22		%of cells >4	0
	31	1		31	0		31	3		31	0		31	1			# of cells >4	0
	32	2		32	2		32	1		32	0		32	0			Total cells	148			100
	33	2		33	1		33	2		33	1		33	0
	34	4		34	2		34	2		34	1		34	2			ALLPCM + Ana1 dsRNA + GFP-Polo-PACT
	35	1		35	1		35	2		35	2		35	1			total count			percentages
	36	3		36	1		36	3		36	0		36	1				Sas4			Sas4
	37	2		37	0		37	0		37	0		37	2			# of cells 0	70		% of cells 0-1	82.8025
	38	2		38	0		38	4		38	1		38	1			# of cells 1	60		% of cells 2-4	16.5605
	39	2		39	1		39	4		39	1		39	1			# of cells 2-4	26		%of cells >4	0.636943
	40	2		40	0		40	2		40	1		40	0			# of cells >4	1
	41	2		41	4		41	0		41	2		41	2			Total cells	157			100
	42	1		42	2		42	3		42	0		42	2
	43	4		43	0		43	1		43	2		43	1
	44	6		44	0		44	1		44	2		44	1
	45	1		45	2		45	0		45	2		45	0
	46	3		46	0		46	0		46	1		46	2
	47	1		47	1		47	1		47	1		47	1
	48	0		48	0		48	0		48	1		48	0
	49	2		49	0		49	2		49	0		49	3
	50	1		50	2		50	2		50	2		50	0
	51	2		51	0		51	0		51	0		51	0
	52	2		52	0		52	4		52	3		52	1
	53	0		53	0		53	0		53	1		53	1
	54	0		54	4		54	1		54	1		54	0
	55	2		55	1		55	1		55	0		55	1
	56	2		56	0		56	2		56	0		56	2
	57	2		57	1		57	0		57	0		57	1
	58	2		58	0		58	0		58	0		58	1
	59	0		59	0		59	0		59	1		59	0
	60	0		60	2		60	0		60	3		60	2
	61	2		61	3		61	0		61	0		61	2
	62	3		62	0		62	0		62	1		62	1
	63	6		63	1		63	0		63	0		63	1
	64	1		64	8		64	1		64	1		64	2
	65	7		65	3		65	0		65	0		65	1
	66	2		66	5		66	0		66	0		66	0
	67	1		67	1		67	0		67	0		67	0
	68	4		68	0		68	2		68	1		68	2
	69	1		69	1		69	1		69	0		69	0
	70	5		70	3		70	2		70	1		70	0
	71	2		71	1		71	0		71	1		71	2
	72	2		72	0		72	0		72	2		72	0
	73	2		73	2		73	1		73	2		73	1
	74	2		74	2		74	2		74	0		74	1
	75	2		75	0		75	0		75	1		75	1
	76	3		76	0		76	2		76	0		76	1
	77	1		77	0		77	1		77	1		77	1
	78	4		78	2		78	2		78	2		78	0
	79	2		79	1		79	0		79	1		79	0
	80	2		80	2		80	0		80	1		80	1
	81	2		81	2		81	1		81	0		81	1
	82	2		82	2		82	1		82	0		82	1
	83	2		83	2		83	0		83	3		83	1
	84	5		84	1		84	2		84	1		84	0
	85	6		85	5		85	2		85	1		85	0
	86	7		86	1		86	2		86	1		86	0
	87	3		87	1		87	1		87	1		87	1
	88	5		88	2		88	2		88	1		88	5
	89	8		89	2		89	0		89	1		89	0
	90	0		90	2		90	2		90	1		90	0
	91	2		91	0		91	2		91	1		91	0
	92	4		92	1		92	0		92	1		92	1
	93	2		93	2		93	1		93	0		93	2
	94	2		94	2		94	3		94	1		94	0
	95	1		95	3		95	0		95	0		95	0
	96	8		96	1		96	2		96	1		96	0
	97	2		97	2		97	0		97	0		97	0
	98	4		98	2		98	0		98	0		98	3
	99	3		99	1		99	0		99	0		99	1
	100	3		100	2		100	0		100	0		100	1
	101	2		101	1		101	1		101	1		101	0
	102	1		102	0		102	0		102	1		102	1
	103	2		103	1		103	2		103	0		103	0
	104	2		104	1		104	1		104	0		104	2
	105	2		105	1		105	3		105	1		105	4
	106	1		106	1		106	3		106	1		106	0
	107	0		107	0		107	1		107	3		107	1
	108	3		108	0		108	0		108	1		108	1
	109	2		109	4		109	4		109	1		109	1
	110	2		110	0		110	2		110	0		110	0
	111	2		111	1		111	2		111	0		111	0
	112	4		112	0		112	1		112	0		112	1
	113	2		113	1		113	0		113	1		113	1
	114	8		114	2		114	0		114	2		114	0
	115	3		115	1		115	2		115	0		115	2
	116	7		116	0		116	0		116	1		116	0
	117	3		117	1		117	2		117	0		117	2
	118	2		118	4		118	0		118	1		118	1
	119	2		119	0		119	0		119	0		119	0
	120	2		120	2		120	3		120	1		120	1
	121	1					121	2		121	0		121	1
							122	0		122	1		122	0
							123	2		123	4		123	1
							124	1		124	1		124	1
							125	3		125	1		125	0
							126	0		126	2		126	0
							127	0		127	0		127	0
							128	4		128	0		128	0
							129	1		129	0		129	1
							130	1		130	0		130	0
							131	2		131	0		131	0
							132	0		132	0		132	0
							133	3		133	0		133	1
							134	4		134	0		134	0
										135	1		135	0
										136	1		136	0
										137	2		137	1
										138	0		138	0
										139	2		139	0
										140	1		140	0
										141	1		141	1
										142	2		142	1
										143	0		143	0
										144	0		144	0
										145	2		145	1
										146	0		146	1
										147	1		147	0
										148	1		148	2
													149	3
													150	0
													151	1
													152	1
													153	4
													154	2
													155	0
													156	0
													157	0

## Sheet: A_SAS4_SUMMARY & STATISTICS
								STATISTICS: Two-way ANOVA test
								Tukey's multiple comparisons test	Significant?	Summary	Adjusted P Value
CONDITION	All PCM ds RNAi			All PCM + ANA1 dsRNAi
REPLICATE	R1	R2	R3	R1	R2	R3		GFP-PACT:All PCM dsRNA vs. GFP-PACT:All PCM + Ana1 dsRNA	Yes	****	<0,0001
GFP-PACT	67.2727	64.4231	63.3333	85.124	86.3636	85.1351		GFP-PACT:All PCM dsRNA vs. GFP-POLO-PACT:All PCM dsRNA	Yes	*	0.0322
GFP-POLO-PACT	58.9286	56.8966	55.9701	78.8618	88.2353	82.8025		GFP-PACT:All PCM dsRNA vs. GFP-POLO-PACT:All PCM + Ana1 dsRNA	Yes	***	0.0002
								GFP-PACT:All PCM + Ana1 dsRNA vs. GFP-POLO-PACT:All PCM dsRNA	Yes	****	<0,0001
								GFP-PACT:All PCM + Ana1 dsRNA vs. GFP-POLO-PACT:All PCM + Ana1 dsRNA	No	ns	0.7443
								GFP-POLO-PACT:All PCM dsRNA vs. GFP-POLO-PACT:All PCM + Ana1 dsRNA	Yes	****	<0,0001

## Sheet: B,C,D_PLP_Bld10_N1
	Cell Counts															Analysis
RNAi	mCherry					ALLPCM					ALLPCM
transfection	GFPPACT					GFPPACT					GFPPoloPACT					mCherry dsRNA + GFPPACT
	Image	PLP	Bld10	PLP+Bld10		Image	PLP	Bld10	PLP+Bld10		Image	PLP	Bld10	PLP+Bld10		Cell Counts					Percentages
	1	24	27	12		1	0	0	0		1	0	6	0			PLP	Bld10	PLP+Bld10			PLP	Bld10	PLP+Bld10
	3	19	25	19		2	0	1	0		2	0	1	0		zero to 1	31	16	37		zero to 1	29.5238	15.2381	35.2381
	4	6	7	6		3	0	2	0		3	0	2	0		2 to 4	57	59	54		2 to 4	54.2857	56.1905	51.4286
	5	2	3	2		4	0	1	0		4	0	0	0		more 4	17	30	14		more 4	16.1905	28.5714	13.3333
	6	0	0	0		5	0	5	0		5	0	4	0			105	105	105			100	100	100
	8	4	5	4			1	1	0		6	0	0	0
	9	0	0	0		6	0	1	0		7	0	2	0		ALLPCM dsRNA + GFPPACT
	10	2	3	2		7	0	3	0		8	0	1	0		Cell Counts					Percentages
		1	1	1		8	0	0	0		9	0	3	0			PLP	Bld10	PLP+Bld10			PLP	Bld10	PLP+Bld10
	11	5	3	2		9	0	3	0		10	0	4	0		zero to 1	108	49	110		zero to 1	98.1818	44.5455	100
	12	2	4	2		10	0	2	0		11	0	2	0		2 to 4	2	50	0		2 to 4	1.81818	45.4545	0
	13	7	9	7		11	0	0	0		12	0	3	0		more 4	0	11	0		more 4	0	10	0
	14	2	4	2		12	1	1	0		13	0	4	0			110	110	110			100	100	100
	15	2	4	2		13	0	2	0			0	5	0
	16	1	2	1		14	0	0	0		15	0	0	0		ALLPCM dsRNA + GFPPoloPACT
	17	2	3	2		15	0	1	0		16	0	0	0		Cell Counts					Percentages
	18	0	1	0		16	0	2	0		17	0	2	0			PLP	Bld10	PLP+Bld10			PLP	Bld10	PLP+Bld10
	19	3	3	0		17	1	2	0		18	0	2	0		zero to 1	94	36	96		zero to 1	94.9495	36.3636	96.9697
	20	2	3	2		18	0	1	0		19	0	5	0		2 to 4	5	50	3		2 to 4	5.05051	50.5051	3.0303
	21	2	3	2		19	1	1	0		20	0	4	0		more 4	0	13	0		more 4	0	13.1313	0
	22	2	3	2		20	0	1	0		21	0	1	0			99	99	99			100	100	100
	23	0	2	0		21	0	1	0		22	0	3	0
	24	2	2	2		22	0	0	0		23	0	1	0
	25	8	5	4		24	1	5	0		24	0	2	0
	26	3	3	3		25	2	1	1		25	0	2	0
	27	0	1	0			0	2	0		26	0	0	0
	28	14	18	14		26	0	2	0		27	0	2	0
	29	3	2	3		27	0	7	0		28	0	11	0
	30	2	3	2		28	1	1	0		29	0	3	0
	31	0	3	0		29	0	4	0		30	0	3	0
	32	2	3	2		30	0	3	0		31	0	2	0
	33	0	0	0		31	1	1	0		32	0	2	0
	34	5	6	5		32	0	1	0		35	1	2	0
	35	1	1	1		33	0	2	0		36	0	3	0
	36	0	1	0		34	0	3	0		37	0	3	0
	37	0	0	0		35	0	0	0		38	0	1	0
	38	10	12	10		36	0	3	0		39	0	2	0
	39	6	6	6		37	0	4	0		40	0	0	0
	40	4	5	4		38	0	2	0		41	0	5	0
	41	0	3	0		39	1	8	1		42	0	1	0
	42	3	3	3		40	0	0	0		43	1	3	1
	43	2	4	2		41	0	2	0		46	1	0	0
	44	1	1	0		42	1	10	1		47	0	2	0
	45	2	3	0		43	0	4	0		48	0	0	0
	46	0	0	0		44	0	1	0		49	1	2	2
	47	6	9	5		45	0	0	0		50	0	3	0
	48	1	3	1		46	0	2	0		51	0	2	0
	49	2	3	2		47	0	1	0		52	3	2	0
	50	1	3	1		48	0	1	0		53	1	0	0
	51	4	4	2		49	0	2	0		54	1	0	0
	52	7	11	7		50	0	1	0		55	0	2	0
	53	6	8	6		51	0	1	0		57	0	0	0
	54	2	3	1		52	0	0	0		59	0	1	0
	56	2	4	2		53	0	3	0		60	0	3	0
	57	2	4	2		54	0	3	0		61	0	0	0
		2	2	2		55	1	3	0		62	0	0	0
		0	2	0		56	0	3	0		63	0	9	0
	58	4	5	4		57	0	2	0		65	0	2	0
	59	2	7	2		58	1	1	0		66	1	3	0
	60	0	3	0		59	0	2	0		67	0	1	0
	61	0	2	0		60	0	1	0		68	0	0	0
	63	0	1	0		61	0	4	0		69	0	3	0
	64	2	3	2		62	0	0	0		71	0	6	0
	65	2	5	2		63	3	2	1		72	0	1	0
	66	2	4	2		64	0	1	0		73	0	3	0
	67	2	3	2		65	1	3	1			0	1	0
	68	3	4	3		66	0	3	0		74	0	1	0
	69	4	6	4		67	0	2	0		75	0	5	0
	70	0	0	0		68	0	6	0		76	0	3	0
	71	2	1	1		70	0	1	0		77	0	1	0
	72	4	6	4		71	0	4	0		78	2	0	0
	73	3	5	3		72	0	2	0			0	2	0
		2	3	2			1	1	0		79	0	2	0
	74	1	2	1		73	0	9	0		80	0	1	0
	75	0	2	0		74	0	1	0		81	0	0	0
	76	5	0	0		75	0	5	0		82	0	3	0
	77	4	5	4		76	0	1	0		83	0	0	0
	78	0	2	0		77	0	5	0		84	1	1	1
	79	2	4	2		78	0	1	0		85	0	3	0
	80	2	2	2		79	0	1	0		86	0	2	0
	81	2	4	2		80	0	4	0		87	3	4	3
	82	0	2	0		81	0	4	0		88	0	3	0
	83	2	4	2		82	0	1	0		89	0	2	0
	84	2	2	2		83	0	1	0		90	0	5	0
	85	0	2	0		85	0	0	0		91	1	0	0
	86	3	2	2		86	0	0	0		92	0	6	0
		2	2	2		87	0	2	0		93	0	5	0
	87	3	2	1		88	0	2	0		94	2	5	2
	89	3	6	3		90	1	4	0		95	2	3	0
	90	2	2	2		91	0	2	0		96	0	2	0
	91	3	2	2		92	0	0	0		97	0	0	0
	92	2	3	2		93	0	2	0		98	0	3	0
	93	0	0	0		94	0	6	0		99	0	3	0
	95	1	5	1		95	0	7	0		101	0	1	0
	96	25	26	12		96	0	2	0		102	0	1	0
	98	19	20	19		97	0	1	0		103	0	1	0
	99	3	5	3		98	0	2	0		105	0	4	0
	100	0	5	0		99	0	2	0		106	0	5	0
	101	0	2	0		100	0	2	0		107	0	3	0
	102	3	4	3		101	0	0	0
	103	5	7	5		103	0	2	0
	105	2	5	2		104	0	2	0
	106	2	3	2		105	0	0	0
	107	2	3	2		106	0	0	0
	108	4	5	4		107	0	3	0
						108	0	2	0
						109	0	2	0
						110	0	1	0
						111	0	1	0
						112	0	2	0

## Sheet: B,C,D_PLP_Bld10_N2
	Cell Counts															Analysis
RNAi	mCherry					ALLPCM					ALLPCM
transfection	GFPPACT					GFPPACT					GFPPoloPACT					mCherry dsRNA + GFPPACT
	Image	PLP	Bld10	PLP+Bld10		Image	PLP	Bld10	PLP+Bld10		Image	PLP	Bld10	PLP+Bld10		Cell Counts					Percentages
	1	4	7	4		1	0	1	0		1	0	2	0			PLP	Bld10	PLP+Bld10			PLP	Bld10	PLP+Bld10
	2	2	3	2		2	0	0	0		2	0	1	0		zero to 1	38	24	35		zero to 1	35.514	22.4299	32.7103
	3	2	4	2		3	0	5	0		3	0	3	0		2 to 4	56	60	59		2 to 4	52.3364	56.0748	55.1402
		2	2	2		4	0	1	0		4	0	2	0		more 4	13	23	13		more 4	12.1495	21.4953	12.1495
	4	2	2	2		5	0	2	0		5	0	6	0			107	107	107			100	100	100
	5	4	4	4		6	0	3	0		6	1	1	0
	7	2	2	2		7	0	0	0		7	0	6	0		ALLPCM dsRNA + GFPPACT
	9	5	5	5		10	0	2	0		8	0	3	0		Cell Counts					Percentages
	10	6	8	6		11	1	1	0		9	1	3	1			PLP	Bld10	PLP+Bld10			PLP	Bld10	PLP+Bld10
	11	6	7	6		12	1	0	0			1	0	0		zero to 1	90	51	94		zero to 1	92.7835	52.5773	96.9072
	13	2	2	2		13	0	1	0		10	0	1	0		2 to 4	5	38	3		2 to 4	5.15464	39.1753	3.09278
	14	2	2	2		14	5	6	1		12	0	2	0		more 4	2	8	0		more 4	2.06186	8.24742	0
	15	9	10	9			9	5	0		13	0	3	0			97	97	97			100	100	100
	16	5	7	5		16	0	3	0		14	2	2	2
	17	0	0	0		18	0	2	0		15	0	2	0		ALLPCM dsRNA + GFPPoloPACT
	19	0	0	0		19	1	2	0			0	2	0		Cell Counts					Percentages
	20	5	5	5			1	2	2		16	0	3	0			PLP	Bld10	PLP+Bld10			PLP	Bld10	PLP+Bld10
	21	0	1	0		20	0	1	0		17	0	2	0		zero to 1	103	36	107		zero to 1	91.9643	32.1429	95.5357
	22	2	2	2		21	0	1	0		18	0	1	0		2 to 4	9	63	5		2 to 4	8.03571	56.25	4.46429
	23	1	1	0		22	0	1	0		19	0	0	0		more 4	0	13	0		more 4	0	11.6071	0
	24	21	30	21		23	1	1	0		20	0	4	0			112	112	112			100	100	100
	25	4	4	4		24	0	0	0		21	0	3	0
	26	0	0	0		25	0	0	0		22	0	0	0
	27	4	4	4		26	0	0	0		24	2	2	2
	28	2	2	2		27	3	1	0		25	0	2	0
	29	0	5	0		28	0	0	0		26	0	2	0
	30	2	2	2		29	0	1	0		27	0	1	0
	31	7	9	7		30	3	3	2		28	0	3	0
	32	1	1	1		31	1	1	1			0	2	0
	33	0	0	0		33	1	1	1		29	0	10	0
	34	3	4	3		34	0	2	0		30	0	2	0
	35	3	2	2		35	0	3	0		32	0	2	0
	37	1	2	2		36	0	7	0		33	0	2	0
	38	4	6	4		37	0	2	0		34	0	0	0
	39	4	5	4			0	0	0		35	0	0	0
	40	2	2	2		38	0	1	0		36	0	7	0
	41	0	1	0		39	0	3	0		38	0	2	0
	42	5	5	5		40	0	0	0		39	0	0	0
	43	5	5	5		43	0	1	0		40	0	4	0
		6	6	6		44	0	3	0		41	4	2	2
	44	1	3	1		45	2	3	1		42	0	2	0
	45	0	0	0		46	1	1	1		43	0	4	0
	46	2	3	1		47	0	1	0		45	0	3	0
	47	4	5	4		48	1	2	1		46	0	2	0
	48	3	3	3		49	0	3	0		47	2	4	0
	49	2	5	2		50	0	2	0		48	0	3	0
	50	1	2	1		51	0	0	0		50	0	1	0
	51	0	0	0		52	0	4	0		51	0	4	0
	52	3	4	3			0	2	0		52	1	2	0
	53	4	4	4		53	0	1	0		54	0	2	0
	54	1	4	2		54	0	1	0		55	0	7	0
	55	4	4	4		56	0	0	0		56	0	1	0
	56	0	0	0		57	0	0	0		57	0	1	0
	57	2	2	2		59	0	3	0		58	1	3	0
	58	2	2	2		60	0	2	0		59	0	2	0
	59	3	3	3		61	1	3	1		60	0	0	0
	60	1	2	1		62	1	1	1		61	1	1	0
	61	4	4	4		63	0	5	0		62	0	2	0
	62	0	0	0		64	0	1	0		63	0	2	0
	64	4	6	4		66	0	4	0		64	0	0	0
	65	1	1	1		67	0	1	0		65	1	1	0
	66	3	5	3		68	0	3	0		66	2	9	2
	67	0	1	0		69	0	2	0		67	0	1	0
	69	2	2	2		70	0	0	0		68	0	1	0
	70	3	4	4		71	1	3	0		69	0	5	0
	71	2	2	2		72	0	0	0		70	3	1	0
	72	0	0	0		73	3	4	4		71	1	0	0
	73	2	3	2		74	0	4	0		72	0	2	0
	74	1	2	1		75	0	1	0		73	0	9	0
	75	4	4	4		76	0	7	0		74	0	3	0
	76	0	1	0		77	0	0	0		75	1	1	1
	77	2	2	2		79	0	1	0		76	0	4	0
	78	0	0	0		80	0	2	0		77	0	3	0
	79	1	2	2		81	0	3	0			0	2	0
	80	1	1	1		82	1	2	0		79	0	2	0
	81	2	4	2		83	0	4	0		80	0	1	0
	82	3	4	3		86	0	1	0		81	0	2	0
	83	2	2	2		87	0	1	0		82	0	3	0
	84	2	2	2		88	0	1	0		83	0	0	0
	85	3	6	3		89	0	4	1		84	2	2	0
	86	0	0	0			1	2	0		85	1	3	0
	87	2	2	2		91	0	1	0		86	1	3	0
	88	0	3	0		92	0	0	0		87	0	2	0
	89	1	2	2		93	0	3	0		88	0	2	0
	90	3	3	2		95	0	5	0		89	0	3	0
	91	4	3	3		97	0	0	0		90	0	2	0
	92	0	2	0		98	0	5	0		91	0	3	0
	93	4	4	4		99	2	1	1		92	0	2	0
	94	0	2	0		100	0	0	0		93	0	1	0
	95	0	3	0		101	0	1	0		94	0	1	0
	96	4	4	4		102	0	1	0		95	0	2	0
	97	2	3	2		103	0	1	0		96	0	2	0
	98	4	6	4		104	0	2	0		97	0	0	0
	99	0	0	0		105	0	2	0		98	1	0	0
	100	2	2	2		106	0	0	0		99	0	1	0
	101	0	0	0		107	0	0	0		100	2	10	0
	102	1	0	0		108	0	2	0		101	0	1	0
	103	1	3	1							102	0	4	0
	104	2	3	3							103	0	1	0
	105	2	2	2							104	0	0	0
	106	2	2	2							106	0	6	0
	107	8	10	8							108	0	0	0
	108	2	2	2							109	2	2	2
	109	0	0	0							110	0	5	0
	110	9	9	9							111	0	1	0
	111	2	4	2							112	0	6	0
	112	1	1	1							113	0	2	0
											114	0	5	0
											115	0	3	0
											116	0	4	0
											117	0	0	0
											118	1	3	1

## Sheet: B,C,D_PLP_Bld10_N3
	Cell Counts															Analysis
RNAi	mCherry					ALLPCM					ALLPCM
transfection	GFPPACT					GFPPACT					GFPPoloPACT					mCherry dsRNA + GFPPACT
	Image	PLP	Bld10	PLP+Bld10		Image	PLP	Bld10	PLP+Bld10		Image	PLP	Bld10	PLP+Bld10		Cell Counts					Percentages
	1	2	2	2		1	0	0	0		6	0	1	0			PLP	Bld10	PLP+Bld10			PLP	Bld10	PLP+Bld10
	2	0	3	0		2	0	0	0		7	0	4	0		zero to 1	54	37	55		zero to 1	35.7616	24.5033	36.4238
		0	0	0		3	0	0	0			0	0	0		2 to 4	68	74	69		2 to 4	45.0331	49.0066	45.6954
	3	2	2	2		4	1	1	1		10	0	0	0		more 4	29	40	27		more 4	19.2053	26.4901	17.8808
	4	2	2	2		5	0	2	0		13	0	2	0			151	151	151			100	100	100
	5	3	3	3			0	1	0		15	0	2	0
	6	2	5	2		6	0	3	0		16	0	1	0		ALLPCM dsRNA + GFPPACT
	7	5	5	3		7	0	0	0			0	0	0		Cell Counts					Percentages
		2	2	2		8	0	3	0		17	0	3	0			PLP	Bld10	PLP+Bld10			PLP	Bld10	PLP+Bld10
	8	2	2	2		9	0	1	0		18	1	1	0		zero to 1	146	78	154		zero to 1	94.8052	50.6494	100
	9	4	4	4			0	0	0		20	0	4	0		2 to 4	7	67	0		2 to 4	4.54545	43.5065	0
		2	4	2		10	0	0	0		24	0	2	0		more 4	1	9	0		more 4	0.649351	5.84416	0
	10	4	5	4		11	0	0	0		29	0	2	0			154	154	154			100	100	100
	11	2	2	2		12	0	2	0		30	0	2	0
	12	4	4	4		13	0	2	0		31	0	6	0		ALLPCM dsRNA + GFPPoloPACT
	13	6	6	6		14	0	1	0			0	2	0		Cell Counts					Percentages
		0	1	0		15	0	0	0		34	0	6	0			PLP	Bld10	PLP+Bld10			PLP	Bld10	PLP+Bld10
	14	2	2	2		16	0	0	0			1	2	0		zero to 1	111	46	117		zero to 1	94.8718	39.3162	100
	15	7	7	7		17	0	2	0		36	2	2	0		2 to 4	6	56	0		2 to 4	5.12821	47.8632	0
	16	2	2	2		18	0	0	0		38	2	4	0		more 4	0	15	0		more 4	0	12.8205	0
	17	2	2	2			0	5	0		40	0	2	0			117	117	117			100	100	100
	18	2	2	2		19	0	0	0		41	0	1	0
	19	3	3	3		20	0	2	0		42	0	0	0
	20	2	2	2		21	0	2	0		43	0	2	0
		0	0	0		22	0	6	0			0	2	0
	21	0	5	0		23	0	2	0			0	2	0
	22	3	4	3		24	0	0	0		44	2	3	0
	23	1	3	1		25	2	2	0		45	0	5	0
	25	1	1	1		26	0	2	0		46	0	3	0
		8	8	8		27	0	1	0		47	0	0	0
	26	2	2	2		28	0	1	0		49	0	16	0
		2	2	2		29	0	0	0		50	0	1	0
	27	0	0	0		30	0	0	0			0	0	0
	28	1	2	1		31	0	2	0		51	0	0	0
	29	0	1	0		32	3	5	0			0	2	0
		2	2	2		33	1	3	0		52	0	1	0
	30	2	2	2		34	0	3	0		53	0	3	0
	31	5	5	5		35	0	1	0		54	0	0	0
		0	1	0		36	0	0	0		55	0	2	0
	32	0	2	0		37	0	2	0		56	0	2	0
	33	0	0	0			0	0	0		57	0	1	0
	34	0	7	0		38	3	2	0		58	0	9	0
	35	2	2	2		39	0	2	0		59	0	3	0
		0	0	0		40	0	2	0		60	0	3	0
		4	4	4		41	0	3	0		61	0	1	0
	36	1	1	1		42	0	3	0			0	2	0
	37	1	0	0		43	0	1	0		62	0	1	0
	38	0	0	0		44	0	0	0		63	0	10	0
	39	2	2	2		45	0	1	0		64	0	0	0
	40	0	2	0		46	1	2	1		65	0	2	0
	41	1	1	1		47	0	2	0		66	0	0	0
	42	10	12	10		48	0	3	0		67	0	5	0
	43	2	2	2		49	0	1	0		68	3	1	0
	44	8	12	8		50	0	2	0			0	5	0
	45	2	3	2		51	0	2	0		69	0	2	0
	46	4	6	4		52	0	0	0		70	0	3	0
		2	2	2		53	0	2	0		71	0	2	0
	47	1	0	0		54	0	2	0		72	0	2	0
	48	2	6	2		55	1	6	0			0	2	0
	49	6	6	6			0	2	0		73	0	3	0
	50	4	3	3		56	6	8	0		74	0	7	0
	51	0	6	0		57	0	2	0			0	4	0
	52	0	0	0		58	0	0	0		75	0	2	0
	53	1	4	1		59	0	0	0			0	3	0
	54	0	1	0			0	2	0		76	0	5	0
	55	3	6	3		60	0	1	0		77	0	4	0
	56	4	4	4		61	0	0	0		78	0	2	0
		2	2	2		62	0	2	0		79	1	2	0
	57	3	4	3		63	0	1	0		80	0	2	0
		2	3	2		64	0	0	0		90	0	0	0
	59	2	2	2		65	0	3	0		93	0	3	0
		2	2	2			0	2	0		94	0	3	0
		12	12	12		66	0	3	0		95	0	0	0
	60	2	2	2		67	0	0	0		96	0	3	0
	61	0	0	0		68	0	2	0		97	0	2	0
	62	2	2	2		69	0	1	0		98	0	2	0
	64	7	7	7		70	0	2	0		99	0	0	0
	65	0	0	0			0	0	0		100	0	5	0
	66	0	0	0		71	0	1	0		101	0	0	0
	67	6	6	6		72	3	0	0			0	2	0
	68	8	11	8			0	2	0			0	2	0
	69	1	1	1		73	0	0	0		103	0	4	0
	70	2	2	2		74	0	1	0		104	0	2	0
	71	2	2	2		75	0	5	0			0	8	0
	72	0	4	0		76	0	2	0		105	0	2	0
		0	4	0		77	0	2	0		106	0	3	0
	73	1	1	1		78	0	0	0			0	0	0
		0	4	0		79	0	0	0		107	0	1	0
	74	2	2	2		80	0	0	0		109	1	0	0
	75	2	2	2			0	0	0		110	0	2	0
	76	2	2	2		81	0	0	0		111	0	8	0
	77	0	0	0		82	0	0	0		112	0	9	0
	78	4	4	4		83	0	2	0			1	1	0
	79	2	2	2			0	1	0		113	0	1	0
		10	10	10		84	0	3	0		114	0	0	0
	80	5	7	5		85	0	0	0		115	0	0	0
	81	2	6	2		86	0	0	0		116	0	1	0
	82	6	12	6		87	0	2	0		117	2	11	0
	83	2	2	2		88	2	1	0		118	0	2	0
	84	4	4	4		89	0	2	0		119	0	0	0
	85	0	0	0			0	2	0		120	0	2	0
	86	6	6	6		90	0	4	0		121	0	0	0
	87	2	1	1			0	0	0		128	0	0	0
	88	2	4	2		91	0	7	0		133	0	1	0
	89	0	2	0			0	2	0		134	0	2	0
	90	0	0	0		92	0	0	0		137	0	0	0
	91	3	4	3		93	0	2	0		138	0	1	0
	92	3	3	3			0	6	0		139	2	0	0
	93	0	3	0		94	0	1	0		142	1	1	0
	94	0	15	0		95	0	2	0		143	0	2	0
	95	3	5	3			0	2	0		148	0	0	0
	96	5	3	3		96	0	1	0		149	0	1	0
	97	10	10	10		97	2	1	0		150	0	0	0
	98	2	2	2		98	0	0	0		152	1	0	0
		1	0	0			0	1	0		156	0	0	0
	99	0	0	0		99	0	2	0		159	0	1	0
	100	1	1	1		100	0	9	0		160	1	2	0
	101	3	3	3			0	2	0
	102	0	0	0		101	2	1	0
	103	0	8	0		102	1	0	0
		0	0	0			0	1	0
	104	0	4	0		103	0	2	0
	105	0	4	0			0	1	0
		10	11	10		104	1	1	0
	106	6	8	6		105	0	0	0
	108	2	3	3		106	1	4	0
	109	8	8	8		107	0	1	0
	110	2	2	2		108	0	0	0
	111	2	2	2		109	0	0	0
	112	2	2	2			0	1	0
		0	0	0		110	0	0	0
	113	2	2	2			0	4	0
	114	6	7	6		111	0	2	0
	115	5	7	5		112	0	2	0
	116	1	0	0		113	0	4	0
	117	2	2	2		114	0	0	0
	118	8	8	8		115	0	2	0
	119	0	0	0		116	0	0	0
	120	0	0	0		117	0	4	0
	121	2	4	2		118	0	2	0
	122	6	7	6		119	0	0	0
	123	14	14	14			0	1	0
	124	0	0	0			0	2	0
	125	3	2	2		120	0	2	0
		2	2	2		121	0	2	0
	126	13	15	13		123	0	2	0
	127	0	1	0		124	0	0	0
	128	9	10	9		125	0	1	0
	129	7	7	7			0	2	0
		0	0	0		126	0	1	0
	130	4	2	2		127	0	2	0
						128	0	3	0
						129	0	1	0
						130	0	1	0

## Sheet: E_Asl_N1
	Cell Counts									Analysis
RNAi	mCherry			ALLPCM			ALLPCM
transfection	GFPPACT			GFPPACT			GFPPoloPACT			mCherry dsRNA + GFPPACT
	Image	Asl		Image	Asl		Image	Asl		Cell Counts			Percentages
	1	2		2	0		1	0			Asl			Asl
	2	4		3	0		2	0		zero to 1	15		zero to 1	15
	3	2		4	0		3	0		2 to 4	61		2 to 4	61
	6	2		5	0		4	0		more 4	24		more 4	24
	7	2		6	2		5	0			100			100
	8	4		7	0		6	2
	9	1		8	4		7	0		ALLPCM dsRNA + GFPPACT
	11	2		9	0		8	0		Cell Counts			Percentages
	12	2		10	0		9	0			Asl			Asl
	13	3		11	3		10	0		zero to 1	59		zero to 1	64.8352
	14	8		12	4		11	4		2 to 4	26		2 to 4	28.5714
	15	2		14	1		12	0		more 4	6		more 4	6.59341
	18	2		15	0		13	0			91			100
	19	2		16	3		14	3
	20	6			3		15	4		ALLPCM dsRNA + GFPPoloPACT
	21	8		17	0		16	6		Cell Counts			Percentages
	22	6		18	1		17	0			Asl			Asl
	23	14		19	0			0		zero to 1	91		zero to 1	81.25
	24	4		20	4		18	0		2 to 4	17		2 to 4	15.1786
	25	14		21	0		19	4		more 4	4		more 4	3.57143
	26	10		22	0		20	1			112			100
	27	2		23	5		21	0
	28	4		24	4		22	0
	29	4		25	0		23	8
		3			7		24	0
	31	1		26	0		25	3
	32	2		27	3		26	0
	33	6		28	0		27	0
	35	4		29	0		28	0
	36	2		30	0		29	0
	37	5		31	0		30	0
	38	0		32	2		31	2
	39	2		33	2		32	0
	40	2		34	1		33	0
	41	8		35	0			0
	42	1		36	4		34	0
	43	10			2		35	0
	45	4		37	1		36	0
	46	21		38	0			0
	47	0		39	1		37	1
	48	11		40	2		38	1
	49	1		41	0		39	0
	50	0			1		40	0
	52	2		42	1		41	0
	53	6		43	0		43	0
	54	2		44	0		45	4
	55	55		46	5		46	0
	56	2			1		47	0
	58	3		47	3		48	4
	59	2		48	2		49	0
	60	10		49	1		50	2
	61	5		50	2		51	2
	62	2		51	1		52	0
	63	7		52	2		53	0
	64	2		53	2		54	1
	65	0			0		55	1
	66	2		54	1		56	0
	67	2		55	7		57	1
	68	2		56	0		58	0
	69	3		57	3		59	0
	70	1		58	0		60	0
	71	4		61	0		61	0
	72	2		62	2		62	1
	73	15		63	0		63	2
	74	2		64	5		65	0
	75	0		65	0		66	0
	76	0		66	0		67	0
	77	4		67	6		68	0
	78	3		68	0		69	0
		0		70	1		70	0
	79	2		71	0		71	1
	80	2		72	2		72	2
	81	2			0		73	7
	82	3			0		74	0
	83	2		73	0		75	0
	84	4		74	0		78	1
	85	19		75	3		79	0
	86	5		76	1		80	0
	87	0		77	4		81	1
	88	4		78	0		82	0
	89	4		79	3		83	4
	90	0		80	0		84	3
	91	2		81	0		85	0
	92	2		82	0		86	1
	93	2		83	0		87	0
	94	2		84	0		88	0
	95	6		85	0		89	1
	96	2		86	0		90	0
	97	2		87	2		91	0
	98	2		88	0		92	0
	99	3		89	0		93	0
	100	2					94	2
	101	2					95	0
	102	11					96	1
	103	2					97	0
	104	2					98	0
	105	8					99	0
	106	2					100	4
	107	0					101	0
	108	2					102	5
							103	0
							104	0
							105	0
							106	1
							107	0
							108	0
							109	1
								0
							110	0
							111	0
							112	1
							113	0

## Sheet: E_Asl_N2
	Cell Counts									Analysis
RNAi	mCherry			ALLPCM			ALLPCM
transfection	GFPPACT			GFPPACT			GFPPoloPACT			mCherry dsRNA + GFPPACT
	Image	Asl		Image	Asl		Image	Asl		Cell Counts			Percentages
	1	2		1	0		1	0			Asl			Asl
	3	5		2	0		2	0		zero to 1	29		zero to 1	26.3636
	4	2		3	0		3	0		2 to 4	68		2 to 4	61.8182
	5	2		4	0		4	0		more 4	13		more 4	11.8182
	6	2		5	0		5	0			110			100
	7	1		6	0		6	0
	8	2		7	0		7	0		ALLPCM dsRNA + GFPPACT
	9	0			0		8	0		Cell Counts			Percentages
		1		8	2		9	0			Asl			Asl
	10	3		9	0		10	0		zero to 1	108		zero to 1	90.7563
	11	2		10	0		11	0		2 to 4	7		2 to 4	5.88235
	12	15		11	2		12	3		more 4	4		more 4	3.36134
	13	4		12	0		13	0			119			100
	14	7		13	0		14	0
	15	2		14	0		15	1		ALLPCM dsRNA + GFPPoloPACT
	16	9		15	0		16	0		Cell Counts			Percentages
	17	3		16	0		17	0			Asl			Asl
	18	3		17	0		18	0		zero to 1	88		zero to 1	96.7033
	19	3			0		19	0		2 to 4	3		2 to 4	3.2967
	20	2		18	6		20	0		more 4	0		more 4	0
	21	1		19	1		21	0			91			100
	22	2			0		22	0
	23	0		21	0		23	0
	24	3		22	0		24	0
	26	2		23	0		25	1
	27	1		24	0		26	0
	28	2		25	2		27	0
	29	2		27	3		29	0
	30	4		28	0		30	0
	31	13		29	0		31	1
	33	8		30	2		32	0
	34	0		31	0		33	0
	35	0		32	2		34	0
	36	0		33	0		35	0
	37	2		34	0		36	0
	38	4		35	0		37	0
	39	0		36	1		38	0
		0		37	0		39	0
		2		38	0		40	0
	40	0		39	0		41	0
	41	1		40	1			1
	42	0		41	0		42	0
	43	2		42	0		43	1
	44	2		43	0		44	0
	45	2		44	0		45	0
	46	1		45	0		46	2
	47	2		46	0		47	0
	48	2		47	0		48	0
	49	3			0		49	0
	50	2		48	0			0
	51	2		49	0		50	0
	52	0		50	0		51	1
	53	3		51	0		52	0
	54	0		52	0		53	0
	55	2		53	1		54	1
		0		54	0		55	0
	57	2		55	0		56	3
	58	1		56	5		57	0
	59	4		57	0			0
		2		58	0		58	0
	60	2		59	0		59	0
	61	4		60	0		60	0
	62	0		61	3		61	0
		1		62	0		62	0
	63	2		63	0		64	0
		2		64	0		65	0
	64	2		65	0		66	0
	65	4		66	0		67	0
	66	0		67	0		68	1
	67	2		68	0		69	0
	68	12		69	0		70	0
	69	4		70	1		71	0
	70	2		71	0		72	0
	71	2		72	0		73	1
	72	0		73	0		74	0
	73	4		74	0		75	0
	74	9		75	0		76	0
	75	2		76	0		77	0
	76	2		77	0		78	1
	77	2		78	0		79	0
		2			0		80	0
	78	6		79	0		81	0
	79	2		80	0		82	1
	80	2		81	0		83	0
	81	6		82	0		84	0
	82	7		83	0		85	0
	83	0		84	0		86	0
	84	2		85	0		87	0
	85	4		86	0		88	0
		2		87	0		89	0
		3		88	0		90	0
	86	1			0
	87	3		89	7
	88	3		90	0
	89	2		91	0
	90	2		92	0
	91	2		94	0
	92	2		95	0
	93	2		96	0
	94	0		97	0
	95	2		98	0
	96	1		99	0
	97	2		100	0
	98	1		101	8
	99	4		102	0
	100	2		103	0
	101	4		104	0
	102	12		105	0
	103	11		106	0
	104	0		107	0
				108	0
				109	0
				110	0
				111	0
				112	0
				113	0
					0
				114	0
					0

## Sheet: E_Asl_N3
	Cell Counts									Analysis
RNAi	mCherry			ALLPCM			ALLPCM
transfection	GFPPACT			GFPPACT			GFPPoloPACT			mCherry dsRNA + GFPPACT
	Image	Asl		Image	Asl		Image	Asl		Cell Counts			Percentages
	2	2		1	2		1	0			Asl			Asl
		4		2	0		1	2		zero to 1	20		zero to 1	17.3913
	3	2		3	0		2	0		2 to 4	60		2 to 4	52.1739
	4	10		4	0		3	1		more 4	35		more 4	30.4348
	5	6		5	0		4	0			115			100
	6	0		6	3		5	0
	7	0		7	2		6	4		ALLPCM dsRNA + GFPPACT
	8	4		8	0		7	1		Cell Counts			Percentages
	9	5		9	0		8	1			Asl			Asl
	10	2		10	0		9	0		zero to 1	97		zero to 1	77.6
	11	2		11	2		10	1		2 to 4	20		2 to 4	16
	12	2			0		11	1		more 4	8		more 4	6.4
		3		12	0		12	0			125			100
		4		13	0		13	1
	13	4		14	5			1		ALLPCM dsRNA + GFPPoloPACT
	14	4		15	0		14	5		Cell Counts			Percentages
	15	3		16	1		15	3			Asl			Asl
	16	8		17	0		16	1		zero to 1	90		zero to 1	74.3802
		1		18	1		17	0		2 to 4	24		2 to 4	19.8347
		0		19	4			1		more 4	7		more 4	5.78512
	17	6		20	0		18	1			121			100
	18	0		21	0		19	0
	19	0		22	0		20	0
		0		23	0		21	1
	20	11			0			3
	21	3		24	0		22	0
	22	2		25	0		23	0
	23	0		26	0		24	0
	24	5		27	1		25	0
	25	3		28	0		25	5
	26	2		29	0		26	2
		0		30	3		27	1
	27	1		31	0		28	0
	28	2		32	2		29	1
	29	4		33	2		30	0
	30	6			1		31	0
		8		34	1		31	1
	31	4		35	0		32	1
	32	4		36	0		33	7
	33	2		37	0		34	1
	34	2		38	0		35	0
	35	5		39	1		36	2
	36	7		40	0		37	1
	37	7		41	0			1
	38	2		42	0		38	0
	39	4		43	0		39	1
	40	2		44	0		40	2
	41	6		45	0		41	1
	42	2		46	0		42	0
		2		47	0		42	0
	43	4		48	1		43	0
	44	5		49	0			2
	45	4		50	0		44	1
		5		51	0		45	0
	46	0		52	1		46	0
	47	6		53	0		47	0
	48	2		54	0		48	2
	49	4		55	1		49	9
		22		56	0		50	0
	50	4			0		50	1
	51	2		57	0		51	1
	52	6		58	0		52	1
	53	7		59	4			4
	54	4		60	0		53	1
	55	6		61	1		54	1
	56	2		62	0		55	0
	57	12		63	0		56	3
	58	7		64	0		58	0
	59	11		65	0			6
	60	2		66	2		59	1
	61	5		67	0		59	0
	62	2		68	8		60	0
	63	6		69	2		61	4
	64	4		70	0		62	2
	65	2		71	0		63	1
	66	3		72	0			5
	67	5		73	1		64	1
	68	4			0		65	0
	69	1		74	6		66	2
	70	0			1		67	0
	71	1			0		68	4
	72	9		75	8		69	1
	73	3		76	1		70	4
	74	8		77	0		71	3
	75	3		78	1		72	2
	76	7		79	0		73	0
	77	0		80	0		74	2
	78	4		81	5		74	0
	79	15		82	0		76	0
		8		83	0		78	0
	80	2		84	3		78	0
	81	2		85	0		79	0
	82	0		86	0		80	0
	83	0		87	0		81	3
	84	7		88	2		82	3
	85	3		89	0		83	1
	86	2		90	6		84	0
	88	2			0		85	0
	89	0		91	0		86	0
	90	14		92	0		87	3
	91	2		93	1		88	0
		2		94	3		89	4
	92	2		95	4		89	0
	93	0		96	6		89	0
	94	2			0		90	0
	95	4		97	0		91	0
	96	18		98	1		92	0
	97	2		99	0		93	0
	98	1		100	2		94	0
	99	2		101	2		94	2
	100	2			1		95	0
	101	8		102	0		96	0
	102	3		103	2		97	11
		3		104	1		98	0
	103	4		105	2		99	1
				106	5		100	0
				107	0		101	0
				108	1		102	1
				109	0		103	0
				110	1		104	0
				111	0		105	1
				112	0
				113	2
					0
				114	0

[truncated: 7 more sheets: F,G,H_Ana1_Spd2_N1, F,G,H_Ana1_Spd2_N2, F,G,H_Ana1_Spd2_N3, I_Ana1RNAi_Bld10_N1, I_Ana1RNAi_Bld10_N2, I_Ana1RNAi_Bld10_N3, B-C_STATISTICS]
