# Supplementary material for: Ana1/CEP295 is an essential player in the centrosome maintenance program regulated by Polo kinase and the PCM
Source: EMBO Rep. 2024 Jan 10;25(1):11. doi: 10.1038/s44319-023-00020-6 (PMC10897187; doi:10.1038/s44319-023-00020-6)
Supplement: Supplementary file 11 — Source Data EV Figures [file 44319_2023_20_MOESM11_ESM.zip › Fig_EV_4.xlsx]

## Sheet: A,B_ALL REPLICATES (2)
																13	848134
	REPLICATE 1						REPLICATE 2						REPLICATE 3
CONDITION	mCherry RNAi (CONTROL)			ANA1 RNAi			mCherry RNAi (CONTROL)			ANA1 RNAi			mCherry RNAi (CONTROL)			ANA1 RNAi
MARKER	ANA1-td-TOMATO			ANA1-td-TOMATO			ANA1-td-TOMATO			ANA1-td-TOMATO			ANA1-td-TOMATO			ANA1-td-TOMATO
	Egg Chamber	Intensity		Egg Chamber	Intensity		Egg Chamber	Intensity		Egg Chamber	Intensity		Egg Chamber	Intensity		Egg Chamber	Intensity
	1	2429		1	2387		1	2189		1	17		1	6386		1	727
	2	4266		2	2932		2	607		2	688		2	6973		2	1316
	3	10471		3	2709		3	2032		3	813		3	2165		3	1380
	4	7409		4	724		4	1795		4	62		4	1773		4	668
	5	3698		5	1219		5	1410		5	1029		5	3722		5	5173
	6	3854		6	290		6	1224		6	98		6	4444		6	2976
	7	4504		7	558		7	1426		7	1694		7	4412		7	2607
	8	6239		8	2696		8	1189		8	180		8	1785		8	3797
	9	1463		9	1418		9	1219		9	640		9	4954		9	5420
	10	2422		10	2420		10	2557		10	702					10	2753
							11	495		11	937
	NORMALIZATION
	REPLICATE 1						REPLICATE 2						REPLICATE 3
CONDITION	mCherry RNAi (CONTROL)			ANA1 RNAi			mCherry RNAi (CONTROL)			ANA1 RNAi			mCherry RNAi (CONTROL)			ANA1 RNAi
MARKER	ANA1-td-TOMATO			ANA1-td-TOMATO			ANA1-td-TOMATO			ANA1-td-TOMATO			ANA1-td-TOMATO			ANA1-td-TOMATO
	Egg Chamber	Intensity		Egg Chamber	Intensity		Egg Chamber	Intensity		Egg Chamber	Intensity		Egg Chamber	Intensity		Egg Chamber	Intensity
	1	0.519517		1	0.510534		1	1.49161		1	0.011584		1	1.80072		1	0.204999
	2	0.912416		2	0.627099		2	0.413616		2	0.46881		2	1.96624		2	0.371084
	3	2.23955		3	0.579403		3	1.38462		3	0.553986		3	0.610484		3	0.389131
	4	1.58464		4	0.15485		4	1.22313		4	0.0422474		4	0.499949		4	0.188362
	5	0.790931		5	0.260721		5	0.960788		5	0.701171		5	1.04953		5	1.45868
	6	0.824297		6	0.0620255		6	0.834046		6	0.0667782		6	1.25311		6	0.839169
	7	0.963319		7	0.119346		7	0.971691		7	1.15431		7	1.24409		7	0.735119
	8	1.3344		8	0.576623		8	0.810196		8	0.122654		8	0.503332		8	1.07067
	9	0.312908		9	0.303283		9	0.830639		9	0.436102		9	1.39692		9	1.52833
	10	0.518019		10	0.517592		10	1.74237		10	0.47835					10	0.776288
							11	0.337298		11	0.638481

## Sheet: A,B_STATISTICS (2)
	STATISTICS:	Mann-Whitney test (Unpaired t-test)
	Marker	Condition 1	n	Vs	Condition 2	n	Significant?	Summary	Pvalue
	Ana1-td-TOMATO	mCherry RNAi	30		ANA1 RNAi	31	YES	****	<0,0001

## Sheet: C-F_ALL REPLICATES
	REPLICATE 1												REPLICATE 2												REPLICATE 3
CONDITION	GFP + GFPnanoPACT			ANA-GFP + GFPnanoPACT			GFP-Polo + GFPnanoPACT			BLD10-GFP + GFPnanoPACT			GFP + GFPnanoPACT			ANA-GFP + GFPnanoPACT			GFP-Polo + GFPnanoPACT			BLD10-GFP + GFPnanoPACT			GFP + GFPnanoPACT			ANA-GFP + GFPnanoPACT			GFP-Polo + GFPnanoPACT			BLD10-GFP + GFPnanoPACT
MARKER	GFP			GFP			GFP			GFP			GFP			GFP			GFP			GFP			GFP			GFP			GFP			GFP
	Egg Chamber	Intensity		Egg Chamber	Intensity		Egg Chamber	Intensity		Egg Chamber	Intensity		Egg Chamber	Intensity		Egg Chamber	Intensity		Egg Chamber	Intensity		Egg Chamber	Intensity		Egg Chamber	Intensity		Egg Chamber	Intensity		Egg Chamber	Intensity		Egg Chamber	Intensity
	1	554948		1	4593676		1	14057774		1	5445933		1	966620		1	508029		1	3938761		1	30420		1	74941		1	3512943		1	2169511		1	1715565
	2	537902		2	2906244		2	14716912		2	6405887		2	800867		2	2079863		2	3076223		2	5723330		2	118949		2	2779677		2	8676078		2	4055940
	3	419644		3	3350611		3	5617240		3	5023670		3	604202		3	85748		3	7404222		3	1247601		3	54072		3	1374580		3	8316847		3	1554036
	4	756739		4	2794832		4	10891282		4	1124077		4	1444581		4	2793769		4	9624621		4	5781035		4	648332		4	9350192		4	16806005		4	2613529
	5	1401511		5	4417592		5	9935032		5	4388725		5	86432		5	1818606		5	5498654		5	3834474		5	492917		5	1105099		5	12262762		5	2258037
	6	657156		6	5207952		6	12269514		6	5499294		6	61321		6	4075934		6	659780		6	4569850		6	317236		6	1455390		6	87484		6	1229755
	7	1457853		7	3193247		7	16384711		7	4250480		7	474858		7	5149010		7	4228920					7	85156		7	4083839		7	6649669		7	1085079
	8	1524097		8	4800261		8	7282325		8	5663150		8	1887836		8	2336794		8	3044994					8	295021		8	1940949					8	2159566
	9	527061		9	292647		9	5789647		9	5362368		9	127518		9	3929933		9	7859440					9	812266		9	318703					9	1944830
	10	883892		10	5077908					10	5272584		10	549151		10	4519773		10	9307347					10	181053		10	2287568					10	691759
													11	139239
	REPLICATE 1												REPLICATE 2												REPLICATE 3
CONDITION	GFP + GFPnanoPACT			ANA-GFP + GFPnanoPACT			GFP-Polo + GFPnanoPACT			BLD10-GFP + GFPnanoPACT			GFP + GFPnanoPACT			ANA-GFP + GFPnanoPACT			GFP-Polo + GFPnanoPACT			BLD10-GFP + GFPnanoPACT			GFP + GFPnanoPACT			ANA-GFP + GFPnanoPACT			GFP-Polo + GFPnanoPACT			BLD10-GFP + GFPnanoPACT
MARKER	CNN			CNN			CNN			CNN			CNN			CNN			CNN			CNN			CNN			CNN			CNN			CNN
	Egg Chamber	Intensity		Egg Chamber	Intensity		Egg Chamber	Intensity		Egg Chamber	Intensity		Egg Chamber	Intensity		Egg Chamber	Intensity		Egg Chamber	Intensity		Egg Chamber	Intensity		Egg Chamber	Intensity		Egg Chamber	Intensity		Egg Chamber	Intensity		Egg Chamber	Intensity
	1	79973		1	94453		1	6924546		1	317699		1	524121		1	70784		1	3002855		1	28468		1	138135		1	356757		1	552372		1	85376
	2	233162		2	63616		2	6237670		2	490201		2	546986		2	48404		2	5387061		2	151090		2	37255		2	688334		2	2284273		2	197209
	3	617869		3	1525037		3	2004619		3	387468		3	70786		3	8052		3	7279508		3	106687		3	152222		3	551366		3	1342992		3	143956
	4	114349		4	235425		4	2152313		4	212244		4	1183262		4	96626		4	12138058		4	363515		4	103936		4	821271		4	7106065		4	142193
	5	518533		5	430353		5	4035327		5	392494		5	196980		5	88344		5	4970399		5	118777		5	1127367		5	274321		5	3270132		5	57977
	6	684490		6	821717		6	1445753		6	482252		6	71072		6	123596		6	711697		6	339002		6	418651		6	226467		6	64179		6	70829
	7	1868551		7	296032		7	3211023		7	486688		7	586487		7	175334		7	3926717					7	79449		7	990150		7	856997		7	126764
	8	214117		8	968159		8	4678650		8	844874		8	1252960		8	124066		8	2019357					8	330712		8	360381					8	469717
	9	96439		9	52585		9	1015584		9	1132352		9	30687		9	171476		9	884914					9	205032		9	40754					9	121601
	10	353788		10	186378					10	743885		10	231510		10	81366		10	10674845					10	216522		10	113621					10	145498
													11	186100
	REPLICATE 1												REPLICATE 2												REPLICATE 3
CONDITION	GFP + GFPnanoPACT			ANA-GFP + GFPnanoPACT			GFP-Polo + GFPnanoPACT			BLD10-GFP + GFPnanoPACT			GFP + GFPnanoPACT			ANA-GFP + GFPnanoPACT			GFP-Polo + GFPnanoPACT			BLD10-GFP + GFPnanoPACT			GFP + GFPnanoPACT			ANA-GFP + GFPnanoPACT			GFP-Polo + GFPnanoPACT			BLD10-GFP + GFPnanoPACT
MARKER	mCherry-Jupiter			mCherry-Jupiter			mCherry-Jupiter			mCherry-Jupiter			mCherry-Jupiter			mCherry-Jupiter			mCherry-Jupiter			mCherry-Jupiter			mCherry-Jupiter			mCherry-Jupiter			mCherry-Jupiter			mCherry-Jupiter
	Egg Chamber	Intensity		Egg Chamber	Intensity		Egg Chamber	Intensity		Egg Chamber	Intensity		Egg Chamber	Intensity		Egg Chamber	Intensity		Egg Chamber	Intensity		Egg Chamber	Intensity		Egg Chamber	Intensity		Egg Chamber	Intensity		Egg Chamber	Intensity		Egg Chamber	Intensity
	1	199915		1	45101		1	586308		1	376286		1	85371		1	36162		1	39781		1	61850		1	71659		1	44764		1	19760		1	12105
	2	101964		2	102816		2	142710		2	11551		2	95755		2	79885		2	180893		2	4708		2	55622		2	95421		2	111949		2	17880
	3	34704		3	130902		3	263131		3	108978		3	178813		3	12115		3	274957		3	75941		3	11318		3	204768		3	52974		3	20698
	4	61907		4	51572		4	1071604		4	271211		4	56134		4	2516		4	386419		4	74029		4	43287		4	245586		4	169740		4	54523
	5	355905		5	67199		5	704566		5	33537		5	209555		5	40486		5	125119		5	18901		5	51584		5	22627		5	38895		5	5743
	6	201545		6	59923		6	433416		6	79392		6	44651		6	159926		6	103738		6	44486		6	66987		6	67093		6	18307		6	11811
	7	1015035		7	15523		7	754718		7	24101		7	52780		7	219211		7	171727					7	33602		7	79643		7	46628		7	83180
	8	177838		8	99459		8	449979		8	78303		8	19016		8	217640		8	119015					8	81137		8	62984					8	11325
	9	195555		9	26402		9	297140		9	9965		9	8875		9	196362		9	77410					9	26908		9	14208					9	73034
	10	216901		10	160489					10	118389		10	248684		10	38966		10	461081					10	20826		10	210262					10	52285
													11	35287

## Sheet: C-F_STATISTICS
STATISTICS	Regression of the log-transformed intensitiey values of each condition using na interceptper block/replicate to control for block variability (Materials and Methods)
	Bimodal regression test
Marker	Condition 1	n	Vs	Condition 2	n	Significant	Summary	p values
GFP	GFP + GFPnanoPACT	31		ANA1-GFP + GFPnanoPACT	30	YES	****	5.602233953722758e-09
	GFP + GFPnanoPACT	31		GFP-Polo + GFPnanoPACT	26	YES	****	5.041193297773975e-16
	GFP + GFPnanoPACT	31		BLD10 + GFPnanoPACT	26	YES	****	5.602233953722758e-09
	ANA1-GFP + GFPnanoPACT	30		GFP-Polo + GFPnanoPACT	26	YES	**	0.002406620738747806
	ANA1-GFP + GFPnanoPACT	30		BLD10 + GFPnanoPACT	26	NO	ns	0.7859052318455652
	BLD10 + GFPnanoPACT	26		GFP-Polo + GFPnanoPACT	26	YES	**	0.005711581184279201
CNN	GFP + GFPnanoPACT	31		ANA1-GFP + GFPnanoPACT	30	NO	ns	0.7105331945288855
	GFP + GFPnanoPACT	31		GFP-Polo + GFPnanoPACT	26	YES	****	1.2845583888365403e-12
	GFP + GFPnanoPACT	31		BLD10 + GFPnanoPACT	26	NO	ns	0.8631702665216765
	ANA1-GFP + GFPnanoPACT	30		GFP-Polo + GFPnanoPACT	26	YES	****	2.3797730280124572e-14
	ANA1-GFP + GFPnanoPACT	30		BLD10 + GFPnanoPACT	26	NO	ns	0.8631702665216765
	BLD10 + GFPnanoPACT	26		GFP-Polo + GFPnanoPACT	26	YES	****	1.1087973252693827e-12
mCherry-Jupiter	GFP + GFPnanoPACT	31		ANA1-GFP + GFPnanoPACT	30	NO	ns	0.469321221136255
	GFP + GFPnanoPACT	31		GFP-Polo + GFPnanoPACT	26	YES	*	0.025323826849554688
	GFP + GFPnanoPACT	31		BLD10 + GFPnanoPACT	26	YES	*	0.025323826849554688
	ANA1-GFP + GFPnanoPACT	30		GFP-Polo + GFPnanoPACT	26	YES	**	0.003973621235287972
	ANA1-GFP + GFPnanoPACT	30		BLD10 + GFPnanoPACT	26	NO	ns	0.0885430451575669
	BLD10 + GFPnanoPACT	26		GFP-Polo + GFPnanoPACT	26	YES	****	4.3391444361244295e-06
