# Supplementary material for: Ana1/CEP295 is an essential player in the centrosome maintenance program regulated by Polo kinase and the PCM
Source: EMBO Rep. 2024 Jan 10;25(1):11. doi: 10.1038/s44319-023-00020-6 (PMC10897187; doi:10.1038/s44319-023-00020-6)
Supplement: Supplementary file 11 — Source Data EV Figures [file 44319_2023_20_MOESM11_ESM.zip › Fig_EV_3.xlsx]

## Sheet: A_PLP_Bld10_N1
	Cell Counts															Analysis
RNAi	mCherry					ALLPCM					ALLPCM
transfection	GFPPACT					GFPPACT					GFPPoloPACT					mCherry dsRNA + GFPPACT
	Image	PLP	Bld10	PLP+Bld10		Image	PLP	Bld10	PLP+Bld10		Image	PLP	Bld10	PLP+Bld10		Cell Counts					Percentages					mCherry dsRNA + GFPPACT
	1	24	27	12		1	0	0	0		1	0	6	0			PLP	Bld10	PLP+Bld10			PLP	Bld10	PLP+Bld10		Cell Counts					Percentages
	3	19	25	19		2	0	1	0		2	0	1	0		zero to 1	31	16	37		zero to 1	29.5238	15.2381	35.2381			PLP	Bld10	PLP+Bld10			PLP	Bld10	PLP+Bld10
	4	6	7	6		3	0	2	0		3	0	2	0		2 to 4	57	59	54		2 to 4	54.2857	56.1905	51.4286		zero to 1	31	16	37		zero to 1	29.5238	15.2381	35.2381
	5	2	3	2		4	0	1	0		4	0	0	0		more 4	17	30	14		more 4	16.1905	28.5714	13.3333		More than1	74	89	68		More than1	70.4762	84.7619	64.7619
	6	0	0	0		5	0	5	0		5	0	4	0			105	105	105			100	100	100
	8	4	5	4			1	1	0		6	0	0	0												TOTAL:	105	105	105		TOTAL:	100	100	100
	9	0	0	0		6	0	1	0		7	0	2	0		ALLPCM dsRNA + GFPPACT
	10	2	3	2		7	0	3	0		8	0	1	0		Cell Counts					Percentages					ALLPCM dsRNA + GFPPACT
		1	1	1		8	0	0	0		9	0	3	0			PLP	Bld10	PLP+Bld10			PLP	Bld10	PLP+Bld10		Cell Counts					Percentages
	11	5	3	2		9	0	3	0		10	0	4	0		zero to 1	108	49	110		zero to 1	98.1818	44.5455	100			PLP	Bld10	PLP+Bld10			PLP	Bld10	PLP+Bld10
	12	2	4	2		10	0	2	0		11	0	2	0		2 to 4	2	50	0		2 to 4	1.81818	45.4545	0		zero to 1	108	49	110		zero to 1	98.1818	44.5455	100
	13	7	9	7		11	0	0	0		12	0	3	0		more 4	0	11	0		more 4	0	10	0		More than1	2	61	0		More than1	1.81818	55.4545	0
	14	2	4	2		12	1	1	0		13	0	4	0			110	110	110			100	100	100
	15	2	4	2		13	0	2	0			0	5	0												TOTAL:	110	110	110		TOTAL:	100	100	100
	16	1	2	1		14	0	0	0		15	0	0	0		ALLPCM dsRNA + GFPPoloPACT
	17	2	3	2		15	0	1	0		16	0	0	0		Cell Counts					Percentages					ALLPCM dsRNA + GFPPoloPACT
	18	0	1	0		16	0	2	0		17	0	2	0			PLP	Bld10	PLP+Bld10			PLP	Bld10	PLP+Bld10		Cell Counts					Percentages
	19	3	3	0		17	1	2	0		18	0	2	0		zero to 1	94	36	96		zero to 1	94.9495	36.3636	96.9697			PLP	Bld10	PLP+Bld10			PLP	Bld10	PLP+Bld10
	20	2	3	2		18	0	1	0		19	0	5	0		2 to 4	5	50	3		2 to 4	5.05051	50.5051	3.0303		zero to 1	94	36	96		zero to 1	94.9495	36.3636	96.9697
	21	2	3	2		19	1	1	0		20	0	4	0		more 4	0	13	0		more 4	0	13.1313	0		More than1	5	63	3		More than1	5.05051	63.6364	3.0303
	22	2	3	2		20	0	1	0		21	0	1	0			99	99	99			100	100	100
	23	0	2	0		21	0	1	0		22	0	3	0												TOTAL:	99	99	99		TOTAL:	100	100	100
	24	2	2	2		22	0	0	0		23	0	1	0
	25	8	5	4		24	1	5	0		24	0	2	0
	26	3	3	3		25	2	1	1		25	0	2	0
	27	0	1	0			0	2	0		26	0	0	0
	28	14	18	14		26	0	2	0		27	0	2	0
	29	3	2	3		27	0	7	0		28	0	11	0
	30	2	3	2		28	1	1	0		29	0	3	0
	31	0	3	0		29	0	4	0		30	0	3	0
	32	2	3	2		30	0	3	0		31	0	2	0
	33	0	0	0		31	1	1	0		32	0	2	0
	34	5	6	5		32	0	1	0		35	1	2	0
	35	1	1	1		33	0	2	0		36	0	3	0
	36	0	1	0		34	0	3	0		37	0	3	0
	37	0	0	0		35	0	0	0		38	0	1	0
	38	10	12	10		36	0	3	0		39	0	2	0
	39	6	6	6		37	0	4	0		40	0	0	0
	40	4	5	4		38	0	2	0		41	0	5	0
	41	0	3	0		39	1	8	1		42	0	1	0
	42	3	3	3		40	0	0	0		43	1	3	1
	43	2	4	2		41	0	2	0		46	1	0	0
	44	1	1	0		42	1	10	1		47	0	2	0
	45	2	3	0		43	0	4	0		48	0	0	0
	46	0	0	0		44	0	1	0		49	1	2	2
	47	6	9	5		45	0	0	0		50	0	3	0
	48	1	3	1		46	0	2	0		51	0	2	0
	49	2	3	2		47	0	1	0		52	3	2	0
	50	1	3	1		48	0	1	0		53	1	0	0
	51	4	4	2		49	0	2	0		54	1	0	0
	52	7	11	7		50	0	1	0		55	0	2	0
	53	6	8	6		51	0	1	0		57	0	0	0
	54	2	3	1		52	0	0	0		59	0	1	0
	56	2	4	2		53	0	3	0		60	0	3	0
	57	2	4	2		54	0	3	0		61	0	0	0
		2	2	2		55	1	3	0		62	0	0	0
		0	2	0		56	0	3	0		63	0	9	0
	58	4	5	4		57	0	2	0		65	0	2	0
	59	2	7	2		58	1	1	0		66	1	3	0
	60	0	3	0		59	0	2	0		67	0	1	0
	61	0	2	0		60	0	1	0		68	0	0	0
	63	0	1	0		61	0	4	0		69	0	3	0
	64	2	3	2		62	0	0	0		71	0	6	0
	65	2	5	2		63	3	2	1		72	0	1	0
	66	2	4	2		64	0	1	0		73	0	3	0
	67	2	3	2		65	1	3	1			0	1	0
	68	3	4	3		66	0	3	0		74	0	1	0
	69	4	6	4		67	0	2	0		75	0	5	0
	70	0	0	0		68	0	6	0		76	0	3	0
	71	2	1	1		70	0	1	0		77	0	1	0
	72	4	6	4		71	0	4	0		78	2	0	0
	73	3	5	3		72	0	2	0			0	2	0
		2	3	2			1	1	0		79	0	2	0
	74	1	2	1		73	0	9	0		80	0	1	0
	75	0	2	0		74	0	1	0		81	0	0	0
	76	5	0	0		75	0	5	0		82	0	3	0
	77	4	5	4		76	0	1	0		83	0	0	0
	78	0	2	0		77	0	5	0		84	1	1	1
	79	2	4	2		78	0	1	0		85	0	3	0
	80	2	2	2		79	0	1	0		86	0	2	0
	81	2	4	2		80	0	4	0		87	3	4	3
	82	0	2	0		81	0	4	0		88	0	3	0
	83	2	4	2		82	0	1	0		89	0	2	0
	84	2	2	2		83	0	1	0		90	0	5	0
	85	0	2	0		85	0	0	0		91	1	0	0
	86	3	2	2		86	0	0	0		92	0	6	0
		2	2	2		87	0	2	0		93	0	5	0
	87	3	2	1		88	0	2	0		94	2	5	2
	89	3	6	3		90	1	4	0		95	2	3	0
	90	2	2	2		91	0	2	0		96	0	2	0
	91	3	2	2		92	0	0	0		97	0	0	0
	92	2	3	2		93	0	2	0		98	0	3	0
	93	0	0	0		94	0	6	0		99	0	3	0
	95	1	5	1		95	0	7	0		101	0	1	0
	96	25	26	12		96	0	2	0		102	0	1	0
	98	19	20	19		97	0	1	0		103	0	1	0
	99	3	5	3		98	0	2	0		105	0	4	0
	100	0	5	0		99	0	2	0		106	0	5	0
	101	0	2	0		100	0	2	0		107	0	3	0
	102	3	4	3		101	0	0	0
	103	5	7	5		103	0	2	0
	105	2	5	2		104	0	2	0
	106	2	3	2		105	0	0	0
	107	2	3	2		106	0	0	0
	108	4	5	4		107	0	3	0
						108	0	2	0
						109	0	2	0
						110	0	1	0
						111	0	1	0
						112	0	2	0

## Sheet: A_PLP_Bld10_N2
	Cell Counts															Analysis										Analysis
RNAi	mCherry					ALLPCM					ALLPCM
transfection	GFPPACT					GFPPACT					GFPPoloPACT					mCherry dsRNA + GFPPACT
	Image	PLP	Bld10	PLP+Bld10		Image	PLP	Bld10	PLP+Bld10		Image	PLP	Bld10	PLP+Bld10		Cell Counts					Percentages					mCherry dsRNA + GFPPACT
	1	4	7	4		1	0	1	0		1	0	2	0			PLP	Bld10	PLP+Bld10			PLP	Bld10	PLP+Bld10		Cell Counts					Percentages
	2	2	3	2		2	0	0	0		2	0	1	0		zero to 1	38	24	35		zero to 1	35.514	22.4299	32.7103			PLP	Bld10	PLP+Bld10			PLP	Bld10	PLP+Bld10
	3	2	4	2		3	0	5	0		3	0	3	0		2 to 4	56	60	59		2 to 4	52.3364	56.0748	55.1402		zero to 1	38	24	35		zero to 1	35.514	22.4299	32.7103
		2	2	2		4	0	1	0		4	0	2	0		more 4	13	23	13		more 4	12.1495	21.4953	12.1495		More than1	69	83	72		More than1	64.486	77.5701	67.2897
	4	2	2	2		5	0	2	0		5	0	6	0			107	107	107			100	100	100
	5	4	4	4		6	0	3	0		6	1	1	0												TOTAL:	107	107	107		TOTAL:	100	100	100
	7	2	2	2		7	0	0	0		7	0	6	0		ALLPCM dsRNA + GFPPACT
	9	5	5	5		10	0	2	0		8	0	3	0		Cell Counts					Percentages					ALLPCM dsRNA + GFPPACT
	10	6	8	6		11	1	1	0		9	1	3	1			PLP	Bld10	PLP+Bld10			PLP	Bld10	PLP+Bld10		Cell Counts					Percentages
	11	6	7	6		12	1	0	0			1	0	0		zero to 1	90	51	94		zero to 1	92.7835	52.5773	96.9072			PLP	Bld10	PLP+Bld10			PLP	Bld10	PLP+Bld10
	13	2	2	2		13	0	1	0		10	0	1	0		2 to 4	5	38	3		2 to 4	5.15464	39.1753	3.09278		zero to 1	90	51	94		zero to 1	92.7835	52.5773	96.9072
	14	2	2	2		14	5	6	1		12	0	2	0		more 4	2	8	0		more 4	2.06186	8.24742	0		More than1	7	46	3		More than1	7.21649	47.4227	3.09278
	15	9	10	9			9	5	0		13	0	3	0			97	97	97			100	100	100
	16	5	7	5		16	0	3	0		14	2	2	2												TOTAL:	97	97	97		TOTAL:	100	100	100
	17	0	0	0		18	0	2	0		15	0	2	0		ALLPCM dsRNA + GFPPoloPACT
	19	0	0	0		19	1	2	0			0	2	0		Cell Counts					Percentages					ALLPCM dsRNA + GFPPoloPACT
	20	5	5	5			1	2	2		16	0	3	0			PLP	Bld10	PLP+Bld10			PLP	Bld10	PLP+Bld10		Cell Counts					Percentages
	21	0	1	0		20	0	1	0		17	0	2	0		zero to 1	103	36	107		zero to 1	91.9643	32.1429	95.5357			PLP	Bld10	PLP+Bld10			PLP	Bld10	PLP+Bld10
	22	2	2	2		21	0	1	0		18	0	1	0		2 to 4	9	63	5		2 to 4	8.03571	56.25	4.46429		zero to 1	103	36	107		zero to 1	91.9643	32.1429	95.5357
	23	1	1	0		22	0	1	0		19	0	0	0		more 4	0	13	0		more 4	0	11.6071	0		More than1	9	76	5		More than1	8.03571	67.8571	4.46429
	24	21	30	21		23	1	1	0		20	0	4	0			112	112	112			100	100	100
	25	4	4	4		24	0	0	0		21	0	3	0												TOTAL:	112	112	112		TOTAL:	100	100	100
	26	0	0	0		25	0	0	0		22	0	0	0
	27	4	4	4		26	0	0	0		24	2	2	2
	28	2	2	2		27	3	1	0		25	0	2	0
	29	0	5	0		28	0	0	0		26	0	2	0
	30	2	2	2		29	0	1	0		27	0	1	0
	31	7	9	7		30	3	3	2		28	0	3	0
	32	1	1	1		31	1	1	1			0	2	0
	33	0	0	0		33	1	1	1		29	0	10	0
	34	3	4	3		34	0	2	0		30	0	2	0
	35	3	2	2		35	0	3	0		32	0	2	0
	37	1	2	2		36	0	7	0		33	0	2	0
	38	4	6	4		37	0	2	0		34	0	0	0
	39	4	5	4			0	0	0		35	0	0	0
	40	2	2	2		38	0	1	0		36	0	7	0
	41	0	1	0		39	0	3	0		38	0	2	0
	42	5	5	5		40	0	0	0		39	0	0	0
	43	5	5	5		43	0	1	0		40	0	4	0
		6	6	6		44	0	3	0		41	4	2	2
	44	1	3	1		45	2	3	1		42	0	2	0
	45	0	0	0		46	1	1	1		43	0	4	0
	46	2	3	1		47	0	1	0		45	0	3	0
	47	4	5	4		48	1	2	1		46	0	2	0
	48	3	3	3		49	0	3	0		47	2	4	0
	49	2	5	2		50	0	2	0		48	0	3	0
	50	1	2	1		51	0	0	0		50	0	1	0
	51	0	0	0		52	0	4	0		51	0	4	0
	52	3	4	3			0	2	0		52	1	2	0
	53	4	4	4		53	0	1	0		54	0	2	0
	54	1	4	2		54	0	1	0		55	0	7	0
	55	4	4	4		56	0	0	0		56	0	1	0
	56	0	0	0		57	0	0	0		57	0	1	0
	57	2	2	2		59	0	3	0		58	1	3	0
	58	2	2	2		60	0	2	0		59	0	2	0
	59	3	3	3		61	1	3	1		60	0	0	0
	60	1	2	1		62	1	1	1		61	1	1	0
	61	4	4	4		63	0	5	0		62	0	2	0
	62	0	0	0		64	0	1	0		63	0	2	0
	64	4	6	4		66	0	4	0		64	0	0	0
	65	1	1	1		67	0	1	0		65	1	1	0
	66	3	5	3		68	0	3	0		66	2	9	2
	67	0	1	0		69	0	2	0		67	0	1	0
	69	2	2	2		70	0	0	0		68	0	1	0
	70	3	4	4		71	1	3	0		69	0	5	0
	71	2	2	2		72	0	0	0		70	3	1	0
	72	0	0	0		73	3	4	4		71	1	0	0
	73	2	3	2		74	0	4	0		72	0	2	0
	74	1	2	1		75	0	1	0		73	0	9	0
	75	4	4	4		76	0	7	0		74	0	3	0
	76	0	1	0		77	0	0	0		75	1	1	1
	77	2	2	2		79	0	1	0		76	0	4	0
	78	0	0	0		80	0	2	0		77	0	3	0
	79	1	2	2		81	0	3	0			0	2	0
	80	1	1	1		82	1	2	0		79	0	2	0
	81	2	4	2		83	0	4	0		80	0	1	0
	82	3	4	3		86	0	1	0		81	0	2	0
	83	2	2	2		87	0	1	0		82	0	3	0
	84	2	2	2		88	0	1	0		83	0	0	0
	85	3	6	3		89	0	4	1		84	2	2	0
	86	0	0	0			1	2	0		85	1	3	0
	87	2	2	2		91	0	1	0		86	1	3	0
	88	0	3	0		92	0	0	0		87	0	2	0
	89	1	2	2		93	0	3	0		88	0	2	0
	90	3	3	2		95	0	5	0		89	0	3	0
	91	4	3	3		97	0	0	0		90	0	2	0
	92	0	2	0		98	0	5	0		91	0	3	0
	93	4	4	4		99	2	1	1		92	0	2	0
	94	0	2	0		100	0	0	0		93	0	1	0
	95	0	3	0		101	0	1	0		94	0	1	0
	96	4	4	4		102	0	1	0		95	0	2	0
	97	2	3	2		103	0	1	0		96	0	2	0
	98	4	6	4		104	0	2	0		97	0	0	0
	99	0	0	0		105	0	2	0		98	1	0	0
	100	2	2	2		106	0	0	0		99	0	1	0
	101	0	0	0		107	0	0	0		100	2	10	0
	102	1	0	0		108	0	2	0		101	0	1	0
	103	1	3	1							102	0	4	0
	104	2	3	3							103	0	1	0
	105	2	2	2							104	0	0	0
	106	2	2	2							106	0	6	0
	107	8	10	8							108	0	0	0
	108	2	2	2							109	2	2	2
	109	0	0	0							110	0	5	0
	110	9	9	9							111	0	1	0
	111	2	4	2							112	0	6	0
	112	1	1	1							113	0	2	0
											114	0	5	0
											115	0	3	0
											116	0	4	0
											117	0	0	0
											118	1	3	1

## Sheet: A_PLP_Bld10_N3
	Cell Counts															Analysis
RNAi	mCherry					ALLPCM					ALLPCM
transfection	GFPPACT					GFPPACT					GFPPoloPACT					mCherry dsRNA + GFPPACT
	Image	PLP	Bld10	PLP+Bld10		Image	PLP	Bld10	PLP+Bld10		Image	PLP	Bld10	PLP+Bld10		Cell Counts					Percentages					mCherry dsRNA + GFPPACT
	1	2	2	2		1	0	0	0		6	0	1	0			PLP	Bld10	PLP+Bld10			PLP	Bld10	PLP+Bld10		Cell Counts					Percentages
	2	0	3	0		2	0	0	0		7	0	4	0		zero to 1	54	37	55		zero to 1	35.7616	24.5033	36.4238			PLP	Bld10	PLP+Bld10			PLP	Bld10	PLP+Bld10
		0	0	0		3	0	0	0			0	0	0		2 to 4	68	74	69		2 to 4	45.0331	49.0066	45.6954		zero to 1	54	37	55		zero to 1	35.7616	24.5033	36.4238
	3	2	2	2		4	1	1	1		10	0	0	0		more 4	29	40	27		more 4	19.2053	26.4901	17.8808		More than1	97	114	96		More than1	64.2384	75.4967	63.5762
	4	2	2	2		5	0	2	0		13	0	2	0			151	151	151			100	100	100
	5	3	3	3			0	1	0		15	0	2	0												TOTAL:	151	151	151		TOTAL:	100	100	100
	6	2	5	2		6	0	3	0		16	0	1	0		ALLPCM dsRNA + GFPPACT
	7	5	5	3		7	0	0	0			0	0	0		Cell Counts					Percentages					ALLPCM dsRNA + GFPPACT
		2	2	2		8	0	3	0		17	0	3	0			PLP	Bld10	PLP+Bld10			PLP	Bld10	PLP+Bld10		Cell Counts					Percentages
	8	2	2	2		9	0	1	0		18	1	1	0		zero to 1	146	78	154		zero to 1	94.8052	50.6494	100			PLP	Bld10	PLP+Bld10			PLP	Bld10	PLP+Bld10
	9	4	4	4			0	0	0		20	0	4	0		2 to 4	7	67	0		2 to 4	4.54545	43.5065	0		zero to 1	146	78	154		zero to 1	94.8052	50.6494	100
		2	4	2		10	0	0	0		24	0	2	0		more 4	1	9	0		more 4	0.649351	5.84416	0		More than1	8	76	0		More than1	5.19481	49.3506	0
	10	4	5	4		11	0	0	0		29	0	2	0			154	154	154			100	100	100
	11	2	2	2		12	0	2	0		30	0	2	0												TOTAL:	154	154	154		TOTAL:	100	100	100
	12	4	4	4		13	0	2	0		31	0	6	0		ALLPCM dsRNA + GFPPoloPACT
	13	6	6	6		14	0	1	0			0	2	0		Cell Counts					Percentages					ALLPCM dsRNA + GFPPoloPACT
		0	1	0		15	0	0	0		34	0	6	0			PLP	Bld10	PLP+Bld10			PLP	Bld10	PLP+Bld10		Cell Counts					Percentages
	14	2	2	2		16	0	0	0			1	2	0		zero to 1	111	46	117		zero to 1	94.8718	39.3162	100			PLP	Bld10	PLP+Bld10			PLP	Bld10	PLP+Bld10
	15	7	7	7		17	0	2	0		36	2	2	0		2 to 4	6	56	0		2 to 4	5.12821	47.8632	0		zero to 1	111	46	117		zero to 1	94.8718	39.3162	100
	16	2	2	2		18	0	0	0		38	2	4	0		more 4	0	15	0		more 4	0	12.8205	0		More than1	6	71	0		More than1	5.12821	60.6838	0
	17	2	2	2			0	5	0		40	0	2	0			117	117	117			100	100	100
	18	2	2	2		19	0	0	0		41	0	1	0												TOTAL:	117	117	117		TOTAL:	100	100	100
	19	3	3	3		20	0	2	0		42	0	0	0
	20	2	2	2		21	0	2	0		43	0	2	0
		0	0	0		22	0	6	0			0	2	0
	21	0	5	0		23	0	2	0			0	2	0
	22	3	4	3		24	0	0	0		44	2	3	0
	23	1	3	1		25	2	2	0		45	0	5	0
	25	1	1	1		26	0	2	0		46	0	3	0
		8	8	8		27	0	1	0		47	0	0	0
	26	2	2	2		28	0	1	0		49	0	16	0
		2	2	2		29	0	0	0		50	0	1	0
	27	0	0	0		30	0	0	0			0	0	0
	28	1	2	1		31	0	2	0		51	0	0	0
	29	0	1	0		32	3	5	0			0	2	0
		2	2	2		33	1	3	0		52	0	1	0
	30	2	2	2		34	0	3	0		53	0	3	0
	31	5	5	5		35	0	1	0		54	0	0	0
		0	1	0		36	0	0	0		55	0	2	0
	32	0	2	0		37	0	2	0		56	0	2	0
	33	0	0	0			0	0	0		57	0	1	0
	34	0	7	0		38	3	2	0		58	0	9	0
	35	2	2	2		39	0	2	0		59	0	3	0
		0	0	0		40	0	2	0		60	0	3	0
		4	4	4		41	0	3	0		61	0	1	0
	36	1	1	1		42	0	3	0			0	2	0
	37	1	0	0		43	0	1	0		62	0	1	0
	38	0	0	0		44	0	0	0		63	0	10	0
	39	2	2	2		45	0	1	0		64	0	0	0
	40	0	2	0		46	1	2	1		65	0	2	0
	41	1	1	1		47	0	2	0		66	0	0	0
	42	10	12	10		48	0	3	0		67	0	5	0
	43	2	2	2		49	0	1	0		68	3	1	0
	44	8	12	8		50	0	2	0			0	5	0
	45	2	3	2		51	0	2	0		69	0	2	0
	46	4	6	4		52	0	0	0		70	0	3	0
		2	2	2		53	0	2	0		71	0	2	0
	47	1	0	0		54	0	2	0		72	0	2	0
	48	2	6	2		55	1	6	0			0	2	0
	49	6	6	6			0	2	0		73	0	3	0
	50	4	3	3		56	6	8	0		74	0	7	0
	51	0	6	0		57	0	2	0			0	4	0
	52	0	0	0		58	0	0	0		75	0	2	0
	53	1	4	1		59	0	0	0			0	3	0
	54	0	1	0			0	2	0		76	0	5	0
	55	3	6	3		60	0	1	0		77	0	4	0
	56	4	4	4		61	0	0	0		78	0	2	0
		2	2	2		62	0	2	0		79	1	2	0
	57	3	4	3		63	0	1	0		80	0	2	0
		2	3	2		64	0	0	0		90	0	0	0
	59	2	2	2		65	0	3	0		93	0	3	0
		2	2	2			0	2	0		94	0	3	0
		12	12	12		66	0	3	0		95	0	0	0
	60	2	2	2		67	0	0	0		96	0	3	0
	61	0	0	0		68	0	2	0		97	0	2	0
	62	2	2	2		69	0	1	0		98	0	2	0
	64	7	7	7		70	0	2	0		99	0	0	0
	65	0	0	0			0	0	0		100	0	5	0
	66	0	0	0		71	0	1	0		101	0	0	0
	67	6	6	6		72	3	0	0			0	2	0
	68	8	11	8			0	2	0			0	2	0
	69	1	1	1		73	0	0	0		103	0	4	0
	70	2	2	2		74	0	1	0		104	0	2	0
	71	2	2	2		75	0	5	0			0	8	0
	72	0	4	0		76	0	2	0		105	0	2	0
		0	4	0		77	0	2	0		106	0	3	0
	73	1	1	1		78	0	0	0			0	0	0
		0	4	0		79	0	0	0		107	0	1	0
	74	2	2	2		80	0	0	0		109	1	0	0
	75	2	2	2			0	0	0		110	0	2	0
	76	2	2	2		81	0	0	0		111	0	8	0
	77	0	0	0		82	0	0	0		112	0	9	0
	78	4	4	4		83	0	2	0			1	1	0
	79	2	2	2			0	1	0		113	0	1	0
		10	10	10		84	0	3	0		114	0	0	0
	80	5	7	5		85	0	0	0		115	0	0	0
	81	2	6	2		86	0	0	0		116	0	1	0
	82	6	12	6		87	0	2	0		117	2	11	0
	83	2	2	2		88	2	1	0		118	0	2	0
	84	4	4	4		89	0	2	0		119	0	0	0
	85	0	0	0			0	2	0		120	0	2	0
	86	6	6	6		90	0	4	0		121	0	0	0
	87	2	1	1			0	0	0		128	0	0	0
	88	2	4	2		91	0	7	0		133	0	1	0
	89	0	2	0			0	2	0		134	0	2	0
	90	0	0	0		92	0	0	0		137	0	0	0
	91	3	4	3		93	0	2	0		138	0	1	0
	92	3	3	3			0	6	0		139	2	0	0
	93	0	3	0		94	0	1	0		142	1	1	0
	94	0	15	0		95	0	2	0		143	0	2	0
	95	3	5	3			0	2	0		148	0	0	0
	96	5	3	3		96	0	1	0		149	0	1	0
	97	10	10	10		97	2	1	0		150	0	0	0
	98	2	2	2		98	0	0	0		152	1	0	0
		1	0	0			0	1	0		156	0	0	0
	99	0	0	0		99	0	2	0		159	0	1	0
	100	1	1	1		100	0	9	0		160	1	2	0
	101	3	3	3			0	2	0
	102	0	0	0		101	2	1	0
	103	0	8	0		102	1	0	0
		0	0	0			0	1	0
	104	0	4	0		103	0	2	0
	105	0	4	0			0	1	0
		10	11	10		104	1	1	0
	106	6	8	6		105	0	0	0
	108	2	3	3		106	1	4	0
	109	8	8	8		107	0	1	0
	110	2	2	2		108	0	0	0
	111	2	2	2		109	0	0	0
	112	2	2	2			0	1	0
		0	0	0		110	0	0	0
	113	2	2	2			0	4	0
	114	6	7	6		111	0	2	0
	115	5	7	5		112	0	2	0
	116	1	0	0		113	0	4	0
	117	2	2	2		114	0	0	0
	118	8	8	8		115	0	2	0
	119	0	0	0		116	0	0	0
	120	0	0	0		117	0	4	0
	121	2	4	2		118	0	2	0
	122	6	7	6		119	0	0	0
	123	14	14	14			0	1	0
	124	0	0	0			0	2	0
	125	3	2	2		120	0	2	0
		2	2	2		121	0	2	0
	126	13	15	13		123	0	2	0
	127	0	1	0		124	0	0	0
	128	9	10	9		125	0	1	0
	129	7	7	7			0	2	0
		0	0	0		126	0	1	0
	130	4	2	2		127	0	2	0
						128	0	3	0
						129	0	1	0
						130	0	1	0

## Sheet: A_STATISTICS BLD10
MARKER	CONDITION	mCherry RNAi + GFP-PACT			All PCM RNAi+ GFP-PACT			All PCM RNAi + GFP-Polo-PACT				Ordinary One-Way ANOVA for BLD10 positive centrioles
BLD10	REPLICATE	R1	R2	R3	R1	R2	R3	R1	R2	R3		Tukey's multiple comparisons test	Significant?	Summary	Adjusted P Value
	More than 1	84.7619	77.57	75.5	55.45	47.43	49.35	63.64	67.86	60.68		mCh_GFPPACT vs. ALLPCM_GFPPACT	Yes	***	0.0004
												mCh_GFPPACT vs. ALLPCM_GFPPoloPACT	Yes	*	0.011
												ALLPCM_GFPPACT vs. ALLPCM_GFPPoloPACT	Yes	*	0.0201
MARKER	CONDITION	mCherry RNAi + GFP-PACT			All PCM RNAi+ GFP-PACT			All PCM RNAi + GFP-Polo-PACT
D-PLP / BLD10	REPLICATE	R1	R2	R3	R1	R2	R3	R1	R2	R3
	More than 1	64.76	67.29	63.58	0	3.09	0	3.03	4.46	0

## Sheet: B_Ana1_Spd2_N1
	Cell Counts															Analysis
RNAi	mCherry					ALLPCM					ALLPCM
transfection	GFPPACT					GFPPACT					GFPPoloPACT					mCherry dsRNA + GFPPACT
	Image	Ana1	Spd2	Ana1+Spd2		Image	Ana1	Spd2	Ana1+Spd2		Image	Ana1	Spd2	Ana1+Spd2		Cell Counts					Percentages					mCherry dsRNA + GFPPACT
	1	2	2	2		1	0	1	0		1	1	0	0			Ana1	Spd2	Ana1+Spd2			Ana1	Spd2	Ana1+Spd2		Cell Counts					Percentages
	2	6	3	3		2	2	0	0			0	0	0		zero to 1	47	25	32		zero to 1	22.5962	25.2525	32.3232			Ana1	Spd2	Ana1+Spd2			Ana1	Spd2	Ana1+Spd2
	4	0	1	0		3	0	0	0		2	2	0	0		2 to 4	134	64	62		2 to 4	64.4231	64.6465	62.6263		zero to 1	47	25	32		zero to 1	35.7616	24.5033	36.4238
	5	1	1	1		4	1	1	0		3	1	1	0		more 4	27	10	5		more 4	12.9808	10.101	5.05051		More than1	161	74	67		More than1	77.4038	74.7475	67.6768
	6	1	1	0		6	0	1	0		4	3	1	0			208	99	99			100	100	100
	7	2	2	2		8	0	3	0		5	4	0	0												TOTAL:	208	99	99		TOTAL:	113.165	99.2508	104.101
	8	3	5	3		11	2	1	0		6	1	2	0		ALLPCM dsRNA + GFPPACT
	9	2	2	2		12	3	1	0		7	0	0	0		Cell Counts					Percentages					ALLPCM dsRNA + GFPPACT
	10	4	0	0		13	3	0	0		8	3	1	0			Ana1	Spd2	Ana1+Spd2			Ana1	Spd2	Ana1+Spd2		Cell Counts					Percentages
	11	2	5	2		14	0	0	0		9	4	0	0		zero to 1	104	91	97		zero to 1	53.0612	92.8571	98.9796			Ana1	Spd2	Ana1+Spd2			Ana1	Spd2	Ana1+Spd2
		3	2	2		15	1	0	0		10	1	1	0		2 to 4	85	6	1		2 to 4	43.3673	6.12245	1.02041		zero to 1	104	91	97		zero to 1	94.8052	50.6494	100
	12	0	2	0		16	0	3	0		11	0	0	0		more 4	7	1	0		more 4	3.57143	1.02041	0		More than1	92	7	1		More than1	46.9388	7.14286	1.02041
	13	4	3	3		17	0	0	0		13	1	1	0			196	98	98			100	100	100
	14	2	2	2		18	0	0	0		14	3	0	0												TOTAL:	196	98	98		TOTAL:	141.744	57.7922	101.02
	15	4	4	2		19	2	0	0		15	3	0	0		ALLPCM dsRNA + GFPPoloPACT
	16	3	3	3		20	0	0	0		16	3	1	0		Cell Counts					Percentages					ALLPCM dsRNA + GFPPoloPACT
		2	2	2		21	0	0	0		17	2	0	0			Ana1	Spd2	Ana1+Spd2			Ana1	Spd2	Ana1+Spd2		Cell Counts					Percentages
	17	4	4	4		22	0	0	0		18	5	0	0		zero to 1	82	76	82		zero to 1	44.086	90.4762	97.619			Ana1	Spd2	Ana1+Spd2			Ana1	Spd2	Ana1+Spd2
	18	7	3	3		23	2	1	0		19	0	0	0		2 to 4	83	8	2		2 to 4	44.6237	9.52381	2.38095		zero to 1	82	76	82		zero to 1	94.8718	39.3162	100
	19	0	0	0		24	3	0	0		20	11	0	0		more 4	21	0	0		more 4	11.2903	0	0		More than1	104	8	2		More than1	55.914	9.52381	2.38095
	20	4	4	4		25	5	0	0		21	2	0	0			186	84	84			100	100	100
	21	2	2	2		26	2	0	0		22	1	1	0												TOTAL:	186	84	84		TOTAL:	150.786	48.84	102.381
	22	4	2	2		27	0	0	0		23	2	2	0
	23	2	2	2		28	3	0	0		24	2	1	0
	24	6	3	3		29	0	2	0		25	1	0	0
	25	4	4	4		30	0	1	0		26	4	0	0
	26	2	1	1		31	0	0	0		27	2	0	0
	27	3	2	0		32	3	0	0		28	6	0	0
	28	2	2	1		33	1	0	0		29	1	0	0
	29	2	1	1		34	0	1	0		30	3	0	0
	30	2	2	2		35	1	1	0		31	0	0	0
	31	2	2	2		36	2	0	0		32	2	1	0
	32	2	2	2		37	2	1	2		33	0	1	0
	33	3	2	2		38	0	0	0		34	0	0	0
	34	0	2	0		39	0	1	0		35	2	2	2
	35	6	4	4		41	0	0	0		36	7	0	0
	36	4	4	4		42	2	0	0		37	3	0	0
	37	4	4	4		43	2	0	0		38	4	1	0
	38	0	0	0		44	3	0	0		39	0	0	0
	39	2	2	2		45	6	0	0		40	0	0	0
	40	2	2	2		46	3	0	0		41	1	0	0
	41	2	2	2		47	3	0	0		42	1	0	0
	42	9	9	9		48	1	0	0		43	1	0	0
	43	0	2	0		49	0	0	0		44	4	0	0
	44	4	1	1		50	6	0	0		46	0	0	0
	45	0	0	0		51	0	1	0		47	2	0	0
	46	2	2	2		52	4	1	0		48	3	1	0
	47	2	2	2		53	2	0	0		49	4	1	0
	48	0	1	0		54	2	0	0		50	2	0	0
	49	2	0	0		55	0	0	0		51	4	0	0
	50	0	1	0		56	2	2	0		52	0	2	0
	51	0	0	0		57	0	0	0		53	2	0	0
	52	2	3	2		58	0	2	0		54	0	0	0
	53	1	4	0		59	3	0	0		55	1	0	0
	54	3	3	2		60	2	0	0		56	5	0	0
	55	6	6	4		61	2	0	0		57	1	0	0
	56	3	0	0		62	2	0	0		58	6	0	0
	57	2	2	2		63	0	0	0		59	5	2	0
	58	2	3	2		64	3	2	0		60	3	0	0
	59	2	2	2		65	2	0	0		61	1	0	0
	60	3	2	2		66	1	0	0		62	2	0	0
	61	3	2	0		67	2	0	0		63	0	1	0
	62	2	3	2		68	1	0	0		64	3	3	0
	63	2	2	2		69	0	0	0		65	0	0	0
	64	2	1	0		70	2	0	0		67	1	0	0
	65	2	4	2		71	2	0	0		68	3	0	0
	66	4	4	3		72	2	0	0		69	0	0	0
	67	2	2	2		73	0	0	0		70	0	0	0
	68	3	4	2		74	4	0	0		71	1	0	0
	69	2	2	2		75	2	0	0		72	4	0	0
	70	3	2	2		76	1	0	0		73	0	0	0
	71	0	1	0		77	3	1	1		74	3	0	0
	72	3	2	2		78	2	0	0		75	4	0	0
	73	2	2	2		79	0	0	0		76	2	0	0
	74	6	5	4		80	1	0	0		77	3	0	0
	75	4	6	4		81	7	0	0		78	0	0	0
	76	5	5	5		82	1	0	0		79	5	0	0
	77	0	0	0		83	3	0	0		80	4	0	0
	78	2	2	2		84	2	0	0		81	4	0	0
	79	7	5	5		85	0	0	0		82	4	2	0
	80	3	3	3		86	3	0	0		83	0	0	0
	81	2	2	2		87	2	0	0		84	5	1	0
	82	2	2	2		88	0	0	0		85	0	0	0
	83	3	3	3		89	1	0	0		86	2	2	2
	84	3	3	3		90	5	0	0		1	2
	85	2	2	2		91	4	0	0		2	7
	86	2	2	2		92	3	0	0		3	3
	87	2	2	2		93	0	0	0		4	1
	88	0	1	0		94	2	0	0		5	1
	90	0	0	0		96	4	6	0		6	3
		4	0	0		97	1	0	0		8	6
	91	2	1	1		98	0	0	0		9	0
	92	5	5	5		99	3	0	0		10	0
	93	2	1	1		100	1	1	0		11	2
	94	2	0	0		101	0	0	0		12	0
	95	2	2	2		102	2	0	0		13	0
	96	6	8	6		103	1	0	0		14	1
	97	0	0	0		104	1	1	1			0
	98	2	2	2		1	0				15	2
	1	2				2	0				16	0
	2	2				3	5				17	3
	3	0				4	3				18	1
	4	3				5	1				19	2
	5	8				6	0				20	1
	6	1				7	2				21	2
	8	2				8	1				22	3
	9	2				9	1				23	2
	10	2				10	2				24	8
	11	2				11	0				25	0
	12	2				12	2				26	0
	13	12				13	0				27	4
	14	2				14	1				28	2
	15	3				16	0				29	0
	16	4				17	2				30	1
	17	2				19	2				31	1
	19	0					1				32	2
	20	2				20	2				33	0
	21	4				21	1				34	2
	22	2				22	0				35	2
	23	2				23	3				36	0
		6				24	0				37	2
	24	5				25	3				38	1
	26	4				26	0				39	0
	27	0				27	0				40	0
	28	0				28	2				41	0
	29	2				29	2				42	0
	30	4				30	3				43	2
	31	0				31	4				44	3
	32	1				32	1				45	0
	33	1				33	4				46	9
	34	0				34	0				47	4
	35	2				35	2				48	0
	36	3				36	0				49	2
	37	5				37	0				50	0
	38	2				38	2				51	2
	39	4				39	0				52	1
	40	2				40	2				53	2
		2				41	1				54	0
	41	2				42	3				55	1
	42	2				43	1				56	2
	43	4				44	1				57	1
	44	4				45	1				58	2
	45	3				46	2				59	1
	46	4				47	1					0
	47	2				48	3				60	3
	48	3				49	3				61	4
	49	2				50	1				62	1
	50	7				51	2				63	2
	51	5				52	1				64	0
	52	0					1				65	7
	53	4				53	1				66	6
	54	5				54	0				67	6
	55	4				55	2				68	2
	56	2				56	2				69	1
	57	0				57	0				70	3
	58	4				58	3				71	2
	59	2				59	0				72	2
	60	2				60	1				73	1
	61	6				61	0				74	2
	62	2				62	3				75	5
	63	2				63	3				76	5
	64	6				64	0				77	2
	65	0				65	4				78	2
	66	3				66	1				79	2
	67	2				67	1				80	1
	68	3				68	2				81	6
	69	4				69	1				82	2
	70	0				70	1				83	0
	71	0				71	0				84	0
	72	2				72	0				85	0
	73	0				73	0				86	2
	74	0				74	3				87	4
	75	2				75	1				88	6
	76	4				76	1				89	0
	77	2				77	3				90	4
	78	2				78	1				91	1
	79	2				79	1				92	3
	80	0				80	1				93	4
	81	2				81	4				94	1
	82	5				82	4				95	0
	83	1				83	0				96	5
	84	0				84	0				97	4
	85	2				85	2				98	0
	86	0				86	0				99	0
		2				87	1				100	3
	87	7				88	0				101	2
	88	0				89	3
	90	3				90	1
	91	3					4
	92	1					4
	93	3				91	0
	94	3				92	2
	95	1				93	6
	96	8				94	3
	97	2				95	0
	98	0				97	2
	99	0
	100	4
	101	2
	102	0
	103	4
	104	5
	105	0
	106	0
	107	1
	108	4
	109	9
	110	14

## Sheet: B_Ana1_Spd2_N2
	Cell Counts															Analysis
RNAi	mCherry					ALLPCM					ALLPCM
transfection	GFPPACT					GFPPACT					GFPPoloPACT					mCherry dsRNA + GFPPACT
	Image	Ana1	Spd2	Ana1+Spd2		Image	Ana1	Spd2	Ana1+Spd2		Image	Ana1	Spd2	Ana1+Spd2		Cell Counts					Percentages					mCherry dsRNA + GFPPACT
	1	0	0	0		1	2	0	0		1	4	1	1			Ana1	Spd2	Ana1+Spd2			Ana1	Spd2	Ana1+Spd2		Cell Counts					Percentages
		6	1	0		2	1	0	0		2	6	0	0		zero to 1	34	26	41		zero to 1	22.3684	25.7426	40.5941			Ana1	Spd2	Ana1+Spd2			Ana1	Spd2	Ana1+Spd2
		1	1	1		3	4	0	0		3	2	0	0		2 to 4	97	60	52		2 to 4	63.8158	59.4059	51.4851		zero to 1	34	26	41		zero to 1	35.7616	24.5033	36.4238
		1	0	0		4	2	1	0		4	4	0	0		more 4	21	15	8		more 4	13.8158	14.8515	7.92079		More than1	118	75	60		More than1	77.6316	74.2574	59.4059
		2	2	2		5	2	0	0		5	2	0	0			152	101	101			100	100	100
		5	5	0			0	0	0		6	2	0	0								77.6316		59.4059		TOTAL:	152	101	101		TOTAL:	113.393	98.7607	95.8298
		4	1	1		6	1	0	0		7	1	0	0		ALLPCM dsRNA + GFPPACT
		2	3	2		7	0	0	0		8	2	0	0		Cell Counts					Percentages					ALLPCM dsRNA + GFPPACT
		2	2	2			0	0	0		9	1	0	0			Ana1	Spd2	Ana1+Spd2			Ana1	Spd2	Ana1+Spd2		Cell Counts					Percentages
		3	4	3		9	4	0	0		10	5	0	0		zero to 1	69	71	79		zero to 1	51.4925	88.75	98.75			Ana1	Spd2	Ana1+Spd2			Ana1	Spd2	Ana1+Spd2
		7	6	6		10	1	0	0		11	4	0	0		2 to 4	56	9	1		2 to 4	41.791	11.25	1.25		zero to 1	69	71	79		zero to 1	94.8052	50.6494	100
		1	1	1		11	0	0	0		12	3	0	0		more 4	9	0	0		more 4	6.71642	0	0		More than1	65	9	1		More than1	48.5075	11.25	1.25
		2	3	2		12	0	0	0		13	1	1	0			134	80	80			100	100	100
		2	2	2		13	2	0	0		14	1	0	0												TOTAL:	134	80	80		TOTAL:	143.313	61.8994	101.25
	2	3	2	2		14	4	0	0		15	1	0	0		ALLPCM dsRNA + GFPPoloPACT
		2	4	2		15	2	0	0		16	2	0	0		Cell Counts					Percentages					ALLPCM dsRNA + GFPPoloPACT
		3	2	0		16	2	0	0		17	5	2	2			Ana1	Spd2	Ana1+Spd2			Ana1	Spd2	Ana1+Spd2		Cell Counts					Percentages
		2	2	2		17	3	1	0		18	0	2	0		zero to 1	78	82	89		zero to 1	42.623	90.1099	97.8022			Ana1	Spd2	Ana1+Spd2			Ana1	Spd2	Ana1+Spd2
		3	4	2		18	2	0	0		19	0	0	0		2 to 4	92	8	2		2 to 4	50.2732	8.79121	2.1978		zero to 1	78	82	89		zero to 1	94.8718	39.3162	100
		7	7	7		19	3	0	0		20	2	0	0		more 4	13	1	0		more 4	7.10383	1.0989	0		More than1	105	9	2		More than1	57.377	9.89011	2.1978
		3	2	1		20	1	0	0		21	3	0	0			183	91	91			100	100	100
		2	2	2		21	0	0	0		22	2	0	0												TOTAL:	183	91	91		TOTAL:	152.249	49.2063	102.198
		2	2	1		22	0	0	0		23	0	0	0
		2	2	2		24	4	0	0		24	0	0	0
		1	2	1		25	2	0	0		25	4	0	0
		4	4	4		26	0	2	0		27	0	0	0
	3	2	3	2		27	2	0	0		28	0	0	0
		3	2	2		28	1	0	0		29	4	1	0
		2	2	2		29	3	0	0		30	2	0	0
		1	2	1		30	3	0	0		31	2	0	0
		0	0	0		31	5	0	0		32	2	0	0
		2	2	2		32	3	0	0		33	2	0	0
		1	1	1		33	0	0	0		34	4	0	0
		0	0	0		35	1	0	0		35	2	0	0
		2	3	2		36	1	2	0		36	1	2	1
		5	0	0		37	7	0	0		37	0	0	0
		4	4	4		38	8	0	0		38	2	0	0
	4	2	5	2		39	2	2	0		39	0	0	0
		4	5	2		40	1	0	0		40	0	0	0
		2	2	1		42	0	0	0		41	6	0	0
		2	3	2		43	0	1	0		42	2	0	0
		3	5	3		44	1	0	0		43	4	0	0
		3	3	3		45	0	0	0		44	2	1	0
		2	4	1		46	0	0	0		45	2	1	0
		4	4	4		47	1	0	0		46	2	0	0
		1	0	0		48	0	0	0		47	7	1	0
		1	2	0		49	1	0	0		48	1	0	0
		2	2	1		50	0	0	0		49	0	0	0
		2	2	2		51	1	0	0		50	1	0	0
	5	2	2	2		52	2	3	0		51	1	0	0
		3	1	1		53	1	0	0		52	1	3	0
		2	3	1		54	1	0	0		53	2	0	0
		5	3	3		55	2	2	2		54	0	0	0
		2	0	0		56	2	1	0		55	2	0	0
		2	2	2		57	2	0	0		56	1	0	0
		2	12	2		59	2	0	0		57	3	0	0
		4	4	4		60	1	0	0		58	1	2	0
		3	3	3		61	0	2	0		59	0	1	0
		3	3	3		62	2	0	0		60	1	2	0
		3	1	1		63	1	0	0		61	0	1	0
		1	1	1		64	4	2	0		62	1	0	0
		4	4	4		65	0	0	0		63	1	0	0
		2	2	2		66	4	0	0		64	4	1	1
	6	1	2	1		67	0	2	0		65	2	0	0
		3	2	2		68	8	0	0		66	2	0	0
		0	0	0		69	3	0	0		67	4	0	0
		0	2	0		70	5	0	0		68	2	0	0
		2	1	1		72	2	1	0		69	3	0	0
		0	1	0		73	1	0	0		70	0	0	0
		8	8	8		74	3	0	0		71	3	4	2
		1	2	1			2	0	0		72	0	0	0
		0	4	0		75	1	0	0		73	6	0	0
		4	5	4		76	2	0	0		74	0	0	0
		2	3	2		78	2	0	0		75	4	0	0
		4	4	4		79	0	0	0		76	2	17	0
		2	2	2		80	0	0	0		77	5	0	0
	7	2	2	2			0	2	0		78	1	0	0
		0	1	0		81	2	0	0		79	0	0	0
		0	0	0		82	0	0	0		80	2	3	0
		2	5	2			0	0	0		81	4	0	0
		2	2	2		1	3				82	0	0	0
		9	9	9		2	6				83	1	0	0
		4	3	3		3	2				84	2	0	0
		5	5	5		4	5				85	4	0	0
		6	6	6		6	0				86	0	0	0
		2	2	2		7	4				87	2	0	0
		7	7	7		8	1				88	0	0	0
		2	2	2		9	3				89	7	0	0
		2	2	2		10	4					2	0	0
		2	2	2		11	0				91	2	0	0
	8	2	2	2		12	0				92	3	0	0
		2	2	2		13	0				1	2
		1	1	1		14	0				2	1
		1	1	1		15	2				3	0
		6	6	6		16	3				4	2
		0	0	0		17	1				5	4
		1	1	1		18	2				6	3
		4	2	2		19	2				7	2
		0	0	0		20	4				8	2
		6	2	2		21	4				9	2
		2	1	1		22	0				10	2
	1	6				23	1				11	1
	2	3				24	2				12	2
	3	7				25	0					0
	4	15				26	9				13	0
	5	2				27	3				14	3
	6	3				28	5				15	4
	7	6				29	2				16	0
	9	3				30	3				17	2
	10	2				31	1				18	0
	11	4				32	1				19	2
	12	2				33	0				20	1
	13	1				34	0				21	1
	14	2				35	2				22	0
	15	1				36	1				23	0
	16	2				37	0				24	4
	17	3				38	2				25	0
	18	0				39	2				26	2
	20	4				40	1				27	5
	21	1				41	1				28	7
	22	2				42	1				29	0
	23	1				43	0				30	0
	24	6				44	3				31	2
	25	2				45	0				32	0
	26	2					3				33	4
	27	3				47	0				34	4
	28	2				48	1				35	2
	29	2				49	1				36	2
	30	7				50	0				37	0
	31	3				51	4				38	2
	32	3				52	4				39	0
	34	2				53	0				40	2
	35	2				54	1				41	0
	36	2				55	0				42	0
	37	1									43	2
	39	3									44	2
	40	10									45	3
	41	2									46	0
	42	2									47	0
	43	2									48	0
	44	2									49	0
	45	4									50	0
	46	1									51	0
	47	0									52	1
	48	3									53	2
	49	3									54	4
	50	2									55	6
	51	3									56	2
	52	1									57	1
	54	6									58	3
	55	4									59	5
	56	2									60	2
											61	1
											62	1
											63	1
											64	0
											65	0
											66	1
											67	1
											68	3
											69	2
											70	0
											71	17
											72	3
											73	2
											74	3
											75	0
											76	1
											77	2
											78	4
											79	0
											80	2
											81	4
											82	4
											83	2
												4
											84	0
											85	2
											86	1
											87	3
											88	1
											89	4
											90	4

## Sheet: B_Ana1_Spd2_N3
	Cell Counts															Analysis
RNAi	mCherry					ALLPCM					ALLPCM
transfection	GFPPACT					GFPPACT					GFPPoloPACT					mCherry dsRNA + GFPPACT
	Image	Ana1	Spd2	Ana1+Spd2		Image	Ana1	Spd2	Ana1+Spd2		Image	Ana1	Spd2	Ana1+Spd2		Cell Counts					Percentages					mCherry dsRNA + GFPPACT
	1	5	4	4		1	0	1	0		2	0	0	0			Ana1	Spd2	Ana1+Spd2			Ana1	Spd2	Ana1+Spd2		Cell Counts					Percentages
	2	8	8	8		2	1	4	0		3	2	1	0		zero to 1	31	31	37		zero to 1	21.831	21.831	26.0563			Ana1	Spd2	Ana1+Spd2			Ana1	Spd2	Ana1+Spd2
	3	1	3	0			2	5	0			4	0	0		2 to 4	79	80	76		2 to 4	55.6338	56.338	53.5211		zero to 1	31	31	37		zero to 1	35.7616	24.5033	36.4238
	4	3	2	2		3	0	1	0		4	1	0	0		more 4	32	31	29		more 4	22.5352	21.831	20.4225		More than1	111	111	105		More than1	78.169	78.169	73.9437
	5	3	3	3		4	0	1	0		5	2	0	0			142	142	142			100	100	100
	6	2	2	2		5	2	0	0		6	7	1	0												TOTAL:	142	142	142		TOTAL:	113.931	102.672	110.368
	7	0	0	0			2	0	0		7	1	0	0		ALLPCM dsRNA + GFPPACT
		2	2	2		6	2	0	0		8	0	0	0		Cell Counts					Percentages					ALLPCM dsRNA + GFPPACT
	8	2	2	2		7	1	0	0		9	0	0	0			Ana1	Spd2	Ana1+Spd2			Ana1	Spd2	Ana1+Spd2		Cell Counts					Percentages
		2	2	2		8	0	2	0			1	0	0		zero to 1	75	119	132		zero to 1	56.8182	90.1515	100			Ana1	Spd2	Ana1+Spd2			Ana1	Spd2	Ana1+Spd2
	9	4	4	4		9	1	0	0		10	3	0	0		2 to 4	46	12	0		2 to 4	34.8485	9.09091	0		zero to 1	75	119	132		zero to 1	94.8052	50.6494	100
	10	0	1	0		10	1	2	0		11	0	1	0		more 4	11	1	0		more 4	8.33333	0.757576	0		More than1	57	13	0		More than1	43.1818	9.84848	0
	11	5	4	4		11	1	1	0		12	2	0	0			132	132	132			100	100	100
	12	0	0	0		12	1	1	0		13	4	1	0												TOTAL:	132	132	132		TOTAL:	137.987	60.4978	100
	13	2	2	2		13	2	0	0		14	4	0	0		ALLPCM dsRNA + GFPPoloPACT
	14	2	2	2		14	2	0	0		15	6	0	0		Cell Counts					Percentages					ALLPCM dsRNA + GFPPoloPACT
		2	3	2		15	1	0	0		16	25	1	0			Ana1	Spd2	Ana1+Spd2			Ana1	Spd2	Ana1+Spd2		Cell Counts					Percentages
	15	7	5	5			0	0	0		18	3	0	0		zero to 1	63	139	156		zero to 1	40.1274	88.535	99.3631			Ana1	Spd2	Ana1+Spd2			Ana1	Spd2	Ana1+Spd2
	16	2	2	2		16	2	0	0		19	2	2	0		2 to 4	80	14	1		2 to 4	50.9554	8.9172	0.636943		zero to 1	63	139	156		zero to 1	94.8718	39.3162	100
		0	0	0		17	1	0	0		20	2	1	0		more 4	14	4	0		more 4	8.9172	2.54777	0		More than1	94	18	1		More than1	59.8726	11.465	0.636943
	17	3	3	3		18	2	1	0		21	4	0	0			157	157	157			100	100	100
	18	8	8	8		19	0	0	0		22	4	0	0												TOTAL:	157	157	157		TOTAL:	154.744	50.7812	100.637
		0	0	0		20	0	1	0		23	1	1	0
	19	2	2	2		21	1	0	0		24	1	0	0
	20	3	3	3			0	0	0		25	1	7	0
	21	7	7	7		22	1	1	0		26	1	0	0
	22	0	0	0		23	1	3	0		27	0	0	0
	23	2	2	2		24	0	0	0		28	0	2	0
	24	3	2	2		25	3	0	0		29	1	0	0
	25	6	6	6		26	2	3	0			2	0	0
	26	15	10	10		27	2	2	0		30	1	0	0
	27	5	5	5		28	1	1	0		31	0	0	0
	28	1	2	1			0	4	0		32	0	0	0
	29	1	0	0		29	1	1	0		33	3	4	0
	30	17	10	10		30	0	0	0		34	3	0	0
	31	2	2	2		31	3	0	0		35	0	0	0
	32	2	2	2		32	10	1	0		36	0	8	0
	33	4	4	4		33	2	2	0		37	5	0	0
	34	3	4	3		34	2	0	0		38	0	0	0
	35	4	4	4		35	1	1	0		39	0	0	0
	36	4	3	2		36	1	0	0		40	3	0	0
	37	2	2	2			1	1	0		41	0	4	0
	38	2	8	2		37	2	0	0		42	2	0	0
	39	2	2	0		38	2	0	0		43	0	1	0
	40	2	2	2		39	1	1	0		44	2	0	0
	41	0	0	0		40	1	0	0		45	1	0	0
	42	4	4	4		41	2	0	0		46	3	0	0
	43	4	4	4		42	4	0	0		47	3	0	0
	44	0	0	0		43	2	0	0		48	1	0	0
	45	2	2	2		44	4	0	0		49	2	0	0
	46	1	1	1		45	5	0	0			3	0	0
	47	2	3	2		46	4	0	0		50	2	2	0
	48	4	4	4			0	0	0		51	1	0	0
	49	2	2	2		47	1	0	0		53	1	0	0
	50	1	1	0		49	2	0	0		54	3	0	0
	51	10	9	9		50	3	0	0		55	10	1	0
		2	2	0		51	0	0	0		56	5	2	2
	52	21	15	15		52	3	0	0		57	0	0	0
	53	2	1	0		54	1	0	0			3	1	0
	54	14	14	14		55	0	1	0		58	7	0	0
		2	2	2		56	0	1	0		59	2	2	0
	55	5	4	4		57	1	0	0		60	5	0	0
	56	2	2	2		58	0	0	0		61	5	0	0
	57	2	2	2		59	3	0	0			2	0	0
	58	2	2	2		60	3	0	0		62	2	1	1
	59	2	2	2		61	8	1	0		63	1	0	0
	60	1	1	1		62	0	0	0		64	0	0	0
	61	2	2	2		63	1	0	0		65	1	0	0
	62	2	2	2		64	1	0	0		66	0	0	0
	63	1	1	1		65	1	0	0		67	0	0	0
	64	0	0	0		66	0	1	0		68	3	0	0
	65	18	16	16			2	0	0		69	3	0	0
		4	4	4		67	1	1	0		70	2	1	0
	66	3	3	3		68	2	1	0		71	2	0	0
	67	2	2	2		69	2	0	0		72	0	0	0
	69	0	0	0		70	1	2	0		74	0	0	0
	70	2	2	2		71	2	0	0			0	0	0
	71	0	0	0		72	1	0	0		75	2	0	0
	72	0	0	0		73	3	0	0		76	3	0	0
	73	2	2	2		74	1	0	0		77	4	0	0
	74	4	6	4			4	0	0		78	2	0	0
	75	16	5	5		75	1	0	0		79	3	1	0
	76	0	0	0		76	9	0	0		80	2	0	0
	77	11	10	10			1	0	0		81	1	0	0
	78	0	0	0		77	5	0	0			2	0	0
	79	4	4	4		78	3	0	0			0	1	0
	80	2	2	2		79	0	0	0		82	1	0	0
	81	6	5	5		80	6	1	0		83	2	0	0
	82	4	4	4		81	1	0	0		84	3	0	0
	83	2	2	2		82	3	0	0		85	3	0	0
	84	14	14	14		83	9	0	0		86	0	0	0
	85	2	2	2		84	0	0	0			0	1	0
	86	2	2	2		85	0	0	0		87	0	2	0
	87	2	2	2		86	2	0	0		88	12	0	0
	88	13	13	13		87	1	0	0		90	1	1	0
	89	3	2	2		88	1	0	0		91	2	0	0
	90	0	0	0		90	0	0	0		92	8	0	0
	91	0	2	0			1	0	0		93	1	0	0
	92	6	6	6		91	2	0	0		94	2	0	0
	93	2	2	2			1	1	0		95	2	0	0
	94	3	1	1		92	4	0	0		96	0	0	0
	95	2	2	2			0	2	0		97	0	0	0
		8	8	8		93	0	0	0		98	1	3	0
	96	3	3	3			0	1	0		99	2	2	0
	97	10	8	8		94	3	1	0		100	1	1	0
	98	2	2	2		95	6	0	0		101	1	2	1
		6	6	6		96	3	0	0		102	2	0	0
	99	2	2	2		97	2	0	0		103	1	0	0
	100	5	5	5		98	1	0	0		104	2	0	0
	101	7	6	6		99	0	0	0			3	0	0
	102	2	2	2		100	2	0	0		105	2	0	0
	103	0	0	0		101	0	2	0		106	2	0	0
	104	1	0	0		102	4	0	0		107	4	0	0
	105	8	6	6		103	0	0	0		108	2	0	0
	106	3	3	3		104	1	0	0		109	1	1	1
	107	3	1	1		105	1	0	0		110	3	1	0
	108	0	0	0		106	2	0	0		111	1	0	0
	109	0	0	0			1	0	0		112	2	0	0
	110	0	0	0		107	0	1	0		113	2	0	0
	111	2	2	2		108	1	0	0		114	2	7	0
	112	2	2	2		109	1	1	0		115	2	1	0
	113	2	3	0		110	0	0	0		116	0	3	0
	115	10	7	7		111	0	0	0		117	1	0	0
	116	2	2	2		112	1	0	0		118	2	0	0
	117	2	2	2		113	1	0	0		119	2	1	0
	118	3	3	3		114	1	0	0		120	0	0	0
	119	1	1	1		115	5	2	0		121	2	0	0
	120	2	2	2		116	2	0	0		122	3	0	0
	122	2	2	2		117	2	0	0		123	2	0	0
	123	5	7	5		118	3	0	0		124	7	0	0
	124	12	9	9		119	5	0	0		125	1	0	0
	125	11	11	11		120	6	1	0		126	7	1	0
	126	1	0	0							127	2	0	0
	127	4	4	4							128	3	0	0
	128	2	2	2							129	4	0	0
	129	4	4	4							130	3	1	0
	130	17	16	16							131	2	0	0
	131	0	0	0							132	1	0	0
	132	3	3	3							133	2	0	0
	133	2	2	2							134	2	2	0
		2	2	2							135	1	0	0
	134	4	4	4							136	3	0	0
											137	2	0	0
											138	3	0	0
											139	3	2	0
												1	1	0
											140	0	1	0
											141	4	0	0
											142	2	0	0
											143	2	0	0
											144	1	7	0
											145	1	0	0
											146	3	0	0
											147	1	1	0
											148	3	0	0
											149	2	0	0
											150	5	1	0

## Sheet: B_STATISTICS ANA1
MARKER	CONDITION	mCherry RNAi + GFP-PACT			All PCM RNAi+ GFP-PACT			All PCM RNAi + GFP-Polo-PACT				Ordinary One-Way ANOVA for ANA1 positive centrioles
ANA1	REPLICATE	R1	R2	R3	R1	R2	R3	R1	R2	R3		Tukey's multiple comparisons test	Significant?	Summary	Adjusted P Value
	More than 1	77.4	77.63	78.17	46.94	48.51	43.18	55.91	57.38	59.87		mCh_GFPPACT vs. ALLPCM_GFPPACT	Yes	****	<0,0001
												mCh_GFPPACT vs. ALLPCM_GFPPoloPACT	Yes	****	<0,0001
												ALLPCM_GFPPACT vs. ALLPCM_GFPPoloPACT	Yes	***	0.0009
MARKER	CONDITION	mCherry RNAi + GFP-PACT			All PCM RNAi+ GFP-PACT			All PCM RNAi + GFP-Polo-PACT
SPD2 / ANA1	REPLICATE	R1	R2	R3	R1	R2	R3	R1	R2	R3
	More than 1	67.68	59.41	73.94	1.02	1.25	0	2.38	2.2	0.64
